# Supplementary material for: Comparative Genomic and Phenotypic Characterization of Pathogenic and Non-Pathogenic Strains of Xanthomonas arboricola Reveals Insights into the Infection Process of Bacterial Spot Disease of Stone Fruits
Source: PLoS One. 2016 Aug 29;11(8):e0161977. doi: 10.1371/journal.pone.0161977 (PMC5003339; doi:10.1371/journal.pone.0161977)
Supplement: S3 Table — (XLSX) [file pone.0161977.s007.xlsx]

## Sheet: CITA44
S3 Table: Unique protein coding sequenses (CDS) and related features found in the draft genome sequence of Xanthomonas arboricola strain CITA 44.
protein codig sequence (CDS) name	DNA sequence	COG functional category	Signal peptide	Transmembrane helices
>group_6999	ATGTCCAGCAGTCCATGGTTACCGGTTGACGAGGTTGGCGAGCTCAAGGCATTGAATCCCAACAGCTGGCAGGCGCAGTGCCGTGAGCTGGCGATCATGGGGATCACGTTTTTTTGCCGAGCGCCGCGGGCAGGGCCGCCAGTTGAGCGCTCGGCAGTGCTAGTCGGCCATCGCGCGCCGATGGCTAAAAAAGCGGAGCCGAGTTGGGGGGGCGCTGCATCGGCCTGGCGAGAAGCGGCGAGGCGCTGTGAAATGAGTTTCGAAGCGCTCGGCGACCCTCGGCCGATCACTGTCTACTTGGACAGCAGCGACTACTCGCGGATTTCTGATCCCCGCCGTTCGGCTGAGATGTCGGCTCTTCGCGAGAAGCTCAAAGAGCTGGCGTTAAGTCCGTCCGTC…	Not in COG
>group_7000	ATGACCGCGGAAGAGGCCGTCCGATGGTACCGAAGCGCATCGAAAGAACTTCGTACACCTAGGCCCCTAAATGGGTTCCGGGAGGGTTCCGACGACGTCCCCCTCTCCGCTGGCAGACTAAGCGACTTCCCAAGGTGGCCTGTACTGGGAGTGCCAATGGAAAGTGACGACATCACACTTAAATCGGAACGTTCTTCCATCCCGTTCCGTAACCTCGGCATCATGAGGTACTCGCGTCGAATTTCGGAAAGCCAAGAATGGCCGAGCTTCCTTGACCAAGAGGGACAAAGCAAACACTGCCAGGAGGCTTTCCAATTTCTAGAGCACCACATGCATGTCAATTTTAGGGAGTATCCTGAATATCTGGGTGGAATGGCATTAGCCGTGCCTGACTGCGAT…	Not in COG
>group_7001	ATGGAACAGACTGCTTTCTGTATTCGCTACTTTGACTTCAATACTATTTCTGTGATTGGCTTGGAATATATTCAATTTTTGGAGCAATGCCTGGTGAGTGTCCAGGGAGTCCTCACTAGCCTCGGCCTCAGTGCCGGCTTCTGCTTCCTTGATCTTCTTAAAGGCGCCATTTGA	Not in COG
>group_7002	ATGCTGAAAAAAAAGCTGCTTCAGGAAGATGGAGTTGATCGATCCCATCCAACCACCCTCGATGAAATTTGGTGCGGACATACTAGGGAAAGTCGGGTCGATGAATCCAGTTGGCCATGGATCGAATTGCAGGCAAAGCTTGATCCCGACAAACTGTTTAAATGGATGAATTCCACACAAAGCCTTCTCTTGATCAATCGAGTACTTGACAGTCCGGAGTTTTACCGTAACTACGATCTGTGGGAGCAGTTCACACTCGGATCTCCAACAAGTTTCCAAAGCGATGGCTCGTGGAATGGAGCCCTATTGCTTCCCAGCTTGCTCAGGCACGGAAGTACGAAAATCATCCACATAGCCAATGACCGAAAGTACCATTCGTCTGTGCTAGAGCCGCACGTC…	Not in COG
>group_7003	ATGGCTATTGTGCAGGATGTCCAGAACAAGCTTTTGGCAGGGCCGACCACAAGGCAGTTCGATCTGAAGATGTGGTTGAGCAGAGGTGCACAGGATGACTGTTCTCCCGACGACCTGCAAATCGTCGCCATTGGCGAGAAGATTCATCAAGCTCTTAAGGCGCTCCGAGATAAGCTCTCATTCATTACCCGAACGGACCTTTCCCCCGGGCTCAGGACACATGCCTTTGTCGCGCTTTGCAATCGCGAGTGTTTTCTCGCGGATGTGATCGCTCTCGAAAATGCGATGCGGTCGTCTGGTGGCATAGGACTGTCGACCGATCAGATTACCACCCAGAAAATGGAGCTTCCGGGCGGCTCCTATACGGCGGATGAAATCTGCGAGACCGTGGTCGATGTG…	Not in COG
>group_7004	ATGCTGCGGATACGTCGCCTGATCATCCTCGCAGAGCCGCACCAGATCCTGGATGCGTGGTGCGATGCCAATGTGCAGCGACGCATCCTGCGTGGAGTGGCGGAGCTGGTCGCTGGCGATGGGCATGCATCGCGCTGGGCGCCGCAGGCAAGCTGGTCCCGGCGCGGTATTGTCGGGTTGCAGCGTGGTGAGGCGCGCCTGGGTGAATCGGTGCGTTACCAGGTTGATGGCGGTCGCGGCCTGCAGCTGGGCGTGTTGCTGCATGTGCAGACTGCGCCTGGATGCGAGGGCAGTTGTGTCACGTTGAGCCTGCAGGGTGCAGATGAGCAAGAGCGCGCTGGGCCATCGGTCGAGCGCATGCAGCGTGTCCGGCATCTGTGGATGGGCAAGGCGTTACGG…	Not in COG
>group_7005	ATGAGCCTCACTAGCCAGCAGTACGCTGTGCTTTCGAGAGATGTATACGACGAGCCAAAAGGGGCGGGAGAGAACAGCGACCCTGTAAACGTTGGCGGGAATATTTATAAGCGACTCAAATATGTAAATAGCCCATCCGGCTATCAAGGCATCGTCTATCAGCGAGTCGATACAAAAGAGATCATCGTCTCTCACCGTGGAACAGAAACCGAGCGACAGCTCAAAGAAGATGGCCTGTACACCGATGGCGGCATGGTTACGGCACGCTACAACAAGCAAGCTGCCGAGGCACTTGAGTTGACCCGCTATGCGCTCGACTATGCCCACGAATTGGGCAAGGGCGGTAAGCCTCCCCAGGTCACAGTTACCGGCCACTCCCTCGGCGGCGACTTGGCACAA…	Not in COG
>group_7006	ATGACTGCCCCATCCTCAAAATCCGACGCGACGACCAGCGATCCGGTCTACCAGAAGAACCCGCATCCTGCGCAGGCGTATCGCATCACCATGACGATTGAAGATGCGCCAGGGCCGTTCGAATGGATCTCCGGCACGGCGTTTTACGAAATGATCAACCGCGATGCGTGCACACCTTTTGATCGTTCGCTGGGAATGTCGACAAAGCAAAAAGAGGATGCAATCCCCATCCATTTCGACAAAACCAGTGACACGACGTATGTGGCAACCATCTATGCCGATGGCATGGTCAATGGAGACTATTACGGCAAAGGCGTTTGCAACTTCGAACTCAATGGAGTTGGAATCTCATTGAGAGCCACTGGAAAAAAAAGAAGAAACCCGATTCCAACCTACATT…	Not in COG
>group_7007	ATGGCCATGCTGTCGGTGGTCACGGCCATGGTGCTCAAGTTCACCGCGAAGGTGGCCGCGGCCTACTGGGCGGTCAAGTTCATTAAATTCGGCGATGCCGAAGGCTTGTCCAGCCAGGCCCTGCAACAAGGCGGCATCGGCCTGATCATGACCTTGCTCATCGTCACCGTCCCCACCATCGCCGCCGCCCTATGGCAGGGCAATATGGGCACGTTCATGGCCTACTCGGCGTTTGGGACTGCAGCAAGCCCCGGACCCCAGGGGCAGCCGGCTGGGTCGTATATTCCGCAGCATAGACAAAACAATCAGACATCAGTTGAAGGCGGACAGAGCAACACTATCCAAGCAGCAACTAAGTCTATAGCACGGTCGGAACAGCCCGAAGCCGCTGCAGTTGGC…	Not in COG		Yes
>group_7008	ATGTTGGTAGATCCGAATCTGCGAGAAGTCATTGCCGGCCCCCGGGGAATGCTTCCCGGGATCCAAGCCTGCCTCGACCAGCAATGCCTGGTCTCGGCGGTGACGCTGGTGTTCGCCGCCATCGATGCACTGGCTGCACTGACTCGCCCAATCAACCAGCCCGAAACCGACGGCGCAACTTTTCGAACATGGGCGACGCGCTTCCTCCACCCAGTCCAACGAATGAACTGCACTGTCGAAGACCTTTGGGGCGCGCGATGCGGTGTGCTGCACACCTACAGTCCGGAGGCTGAGCGTGCCGCGCGACGCGGGGCGCGTCGTATCTACTACCAGTGGCGCCTAGGACCGACCGCAGATACCGTGCGCGTGTTGCCGGCGAGATCCGTCGTCGTCATCATC…	Not in COG
>group_7009	ATGCGGCGGGCCGGCCACGGCGTCTACAGCCCGGTCTTGCGCGACGATGCTCAAGAGGCCCGCGACGAGCTGCTTGCGCCATTGAGGGACACGCCCGGCCAGGAGGCATACTTCGCGCTGCTGCGAGTCGCCACGGAGCACCCCTCTAAGCGCGGGCGAGATTGGGCCGCGCAGCTTGCACATGCACGAGCGATCACCGATTCGAATCAGCCTGGGTGGGGAGGCAGTCAGGTGCGAGAGTTCCAAGAAAGCTTAGAGCGCTCGCCGCGCAACCATGAGGAGTTGCACGACCTTGCGATCGATCGTCTGCGTGATTTCAAGCATTTTATTGAGCACGGCGAAACCAGCATTGCAGAAGTGCTGCTTATGCCGGAGGAAACCGCGATTCGAAACGTCGTC…	Not in COG
>group_7010	TTGAGCGATTCCTTCATCGAGCTGGACCGGACCTTCCACCTGAGCGCCGCGACCGGCGCTAAAAGCGACGCCGTCGACCTGACCCAACCGTTCGGTCGGCCTAGCCAGATGACTTGGAAGGATCTGCTCGCCAGCCCGCGCGTCGTCATTCTCTCTGGAGGAGGTGCCGGCAAGACCGCCGAGATTCGTCATCGCGCCAAGCTGCTGCATGCGGAAGGCCGACCCGCCTTCTTCTTAAGAATCGAACACGTGCGCGACCACTTTGCAGGCGCTTTCGACAAGGCTGCCGGCACCTATGAGCAGTTTCAGGAGTGGGTCAAGTCCGGCGACGAAGGCTGGATATTCTTGGACTCGGTCGACGAGGCACGCCTGAAGAGCACCAAGGAGTTTGAACAGGCG…	Not in COG
>group_124	ATGACTGTGGCAGCGGCCTTGTTGCTGGGCGTTGTGGTGTGCGCGTGGTCGCCTGCGCTGCTGTCGCGTACGGTCTATGCGGCATGCCTTGCTGCAGCGGTGCTGGGCATCGGCCTCGGCACATGGCTGCGTCCGCGGCGGATCGTGTTGGTGGGGACGCTGGCCAGCGCGCTGTTCGGTTTCGGTCTGATGGGCTGGCAGGTCGCCGGCGTCCTGCAGGCACAACTGCGCCCGCAGGATGAAGCGCGGGAACTGACGGTGCGCGGGCAGATTGTCGAACTGCCGGTCGCCGAGCCACGACGCACGCGCTTTCAGCTGCGCGTGGATGACGATCCCACACAGCCTGCCCCGCTGCGCGGCAAGCTGCTGCAGTTGGCCTGGTATGACGACTTCGGTGCC…	R		Yes
>group_7011	ATGGCGCGGCTGCCGTCGTCCTTCTTGACGTTGGTGGAGATGCGCACGAAGTCATCGCCGGTGCGCGAGAACAGCGTGGCGGTGCCTTCGTGGATGGCGGTGACATCGTCGAGCATGTCGAAGACGTTGGCCTGCGCCTTCTGGCCCAGCAGCAGGTCGTTGGCGCTGCGCTCGCCCACGCGCACTTCGTTGCCGACGCTGGCGGCGCCGTGTGCGTTGGCTTCCTTGCGCAGCTGGCGCATGGAGGAATTGACGCGATCGAGCATCATCGCGCGGGTGACCGAGAACAGGGTCTGCAAGGACACCGACTGGCGCTCGATCGCGTCGCCGGTCTCGAACTTGACCCGATTCGCTTCGGTAATGGCCAGAATGACCGTCAGTGCCACCACCACGACCAGC…	T
>group_7012	ATGGCACAGCCGCAGTTCGCAGCTGNCGCCAACCACACGCTGGCGTGCATCCAGCCATTGCAGCGCCACCGCGGTGGCATCGCCAGGCTGGGTGCGCGCAAACAGCGCGGCTTCCACGCCGACCACGGCCTCGGCGAAAGCACGCAATCTCGCCAACGCCTGCTGCAACGATTGCGGCTGCGCACGGGCGTCCTGCATGGCCGGCAAGGTGTCGGCCAGCTGCGCCCATGGCGCAGGCACCGGCTCCAGCACGCGCCCCAGCGGATGGCGCGAACGCTGCTGCGACCAGTCGCGCAGCTCCTGCTGCCACCATGCCAGCTTGGCGTCGGCCGGCAACGGGTCGCCGGCGATGTTCATGATGTCTTCCCATTCCTGCAGCAGCGCAAACCAGGCCGCCGT…	I
>group_7013	ATGACCTTCAATGCAGTGCTCAGCGTTCAGACCAGCGAGCCGGTGGTTACCAGGCTGGTCCGGTTCAACGAAGACGCGTTTATGCCGGGTGAGGTGAGGGTTGCTGTCGAGTATTCGACCGGCAACGACCACCACGCGACGGCGGTGAGCAGAGGTGGCCCGATCACTTGCCATCTTCCGCTGATTCCTGGCGTCGATCTTGCCGGTGTGGTCCAGGCATCCCGCGATGCCGGCATTGCGGTTGCAGACCGGGTGCTGACCAGCGGCCGGGGATTGCATCAGCCCCACTCTGACGGCGAGGCGCGGAAAGTGCAGGGGCGCACCGTCGTGGAGGTGAACGCATGA	C
>sldA_1	ATGACGACATTGCATCGTCCTTCTCGTCGCGGCCACTGGGCGCTGGCGACGTTGGGAGGCGTGATTGGAGTGCTGGGCGCCGTGCTGCTGGCAGGCGGCGTGTGGCTGGCCGCGCTGGGCGGCTCCTGGTATTACGCGCCTGTGGGCGTGGCCTTGCTTATCGCCGGCGTATTGCTGTTTCGCGGTCGCAATGCGGGCGCGTGGTGGTTTGCCGCAGTGGTGGCGGCGACGTTGCCGTGGACGTGGTGGGAATCGGGCAGCGACTACTGGCGTTGGGTACCGCGGCTGGGCTTGATCGTCGGCTTGGCATTCGTGCTGGCGCTGCTGCTGCCGAAGCTGGAGCGCCCGGTGTCGCGTGCGGTGTCGCGCAGCGTGGCCGGCGTTCTGGCGGCGGTGTTC…	G		Yes
>group_7014	GTGGCAGAGGCCTGCCCGCATCTGCAAGCGCTGTGCGCGCAGGCGCTGCAGGCGCTGCAGGCAGGCTGCACGGTGCGGGACGTGTCCGGCGACTGGTCGCGCGCCAAGCGTGTGCTGGAGTTCGCCCAGCCGTTGCCGGCGGCGTTGCGCAAGCAGGCGCGGCGCCATGCAGAGCTGGTTCATTACCATGCACCGGCCGCACCGCACTGGCCTGGCGATGAAGGCTTCTTCTGCGACCAATGCCGGGTTGGACTTGCGTTTCCGCTGCACTGA	Not in COG
>group_2605	ATGTTTATTTGTTTCCGCACTCTGGATATAACTCGTCTTATTCAATTGGTCGTGCAATTCCTCCGCTCGACGTTTTCGGGTTTGCGCGCTCGCCAACTTACAATGCTGGTTACTATAATCCCAGTGTGCTCTATGAGCCGTGGACGCCTCCTGCGCAAACGTCAACAAGCGCCAATCTTTGGCCGGCGGCTACATTCGACCAAGCAAGAGTTGATCCGCGTAATCCTCTTGTCTATGGCAATGATTTCAGTGCAGGGTACAACACTATCTATGACCTTGCCTATCGTGAAAGCGATGGCGAGTCATTCCAGTTTTTTGACGGGAATGACAATTCCTGCTGGAACACGCTATCGATCAAGTGCGCGATCATGTAACTCAAATAACGGTAATGGCTTGCCG…	N
>group_7017	ATGGCCACCAGCAAGAAGACCGCGCGCAAGCAGGGCGCGACCCCCCACCGGCGCAGCGCCCAAGCGCGCGCCGAGCAAGAGCGGCAAGGCGCCCGAGGCGCCGGCCGTCGACAAGCGCAAGGCCACCGCGGCGGCCACTAA	E
>group_7018	ATGCAAACGATTGCCTTCATGACGCTGGTCACTTTGTTGAAGCGCCTGACGCTGGTCGCCCTCGTCTGCAGCGCGAGCTCTACCGCGGCCAACGCGGCCACCGCGCCTGGCCCGGAAAACTTCACCCTGCACATCGGCCTGCGCCTGCTCAGCGGCTGCGAACTGCGCACTGCGCCGCCGCGCGCCAGCTGCTCCAGGGGCACGCCGATGGCGATCGCCCCGCCGGCCGGCAGCGCCGACACCCCAGCCGCCGCCAGCACCGGGCAGGATGCCAGCGCACTCGCCGGGCCAACGCCTGCCGGCAGCGCGCCCATCACCACGATCGCGTTCTGA	Not in COG	Yes
>group_7019	ATGGCCGCGTCCCGCTCCTGTTGCGGCCTGCTGGCGTTGGCGTTGGCGTTGGCCGGCCTGGCCATCGGTGGCAGCGCCGTTGCCGCCGAGATCGCCATCGCCCCGACCACCGCCCGCATTCCCGCCGACAGCGACCAGACCACCGTCTGGCTCTACAACCAGGCAGCCCTGCCATGGCGCGCCGAAGCCAAACTCTACCGCTGGCGCCAGGACGGCGACCGCGAACTGCTTGAACCGGCCACCGCCGCCACCGTCAGCCCGGCGCAATTCGAAATTCCTCCGCAAGGCCGGCAATTGCTGCGGGTGATCCGCCTGGGCCCCAGCCCGGTGCAGAGCGAAGACAGCTACCGCCTGGTAGTGACCCAGCATGCCTCCGGTAGCGACACCGCACTGCTGCGT…	W	yes	Yes
>group_7020	ATGGCCCCGTCGTGCCACTTCGGTTCAGAGCGTGCCGTCCTTACCCACCTGACGACTGCTCGCTTCCTTTTTTGCCGTTCTAAACCCTTTCGCCGTTCGCCGCATCCAAGCCTGCGATGGCGCAATCCTGCGCCGCATCGTTTGCCGGGAGCATGGCCGTTGGCCGCTCCAGGAGCAGGCCCCCTGATCGGACGTTGCCATGCCACATGTTCTCGGAATACTGCTGAGCCTGTGCTCCACCCAGTGCCCGGCCCCGCTGCCGATGGATGCAGTGCAGCTCACGCTGACGCCTGCGCGCCTGCAGGCCTGCCTGCTGCACCTGCCGTCGATGCGGCTGTCATGCGTCGAGCTGAACTCACCGGCGCACTGGTTGCCGGTACGCCGCGCCGAGCAGCTGTG…	Not in COG
>group_7021	ATGCCGCGCTGTTCCCACGCGGCAAAATCGCTGCACGGCAGGCTCCAGAAAAAAACTCAGCCGCGGGGTGGCGTCGCCCGGGCGCGTGCCCACCGGCAGCAGGCCGATCATCTTGCGCGCGCCGACATAGCGCTGGCGCAACTCATCGACGAACGGCCAGTCCTCGCGTGGCAGCAAGCACCACAACGCACCCCACGGATACACCCGATCCAGCCGCGTGCCCTGCGCCTGCGCGCGCAAGCTCGATGCAGAACCATCGGCGGCAATGATCAGATCGTAGGGGCCGTGCCAGTGCCCGCGCTGATCCTGCACGCGCGCGCCGTCGTGATCGATCGCGGTGATCCGGGTATCCACATGCAGCTGCGCGTGCTCTGGCCAGGCCTCGCGCAACAGCGCAAA…	H
>bamB_2	ATGAAGCAGGTTGATATGTACAAGCGCATTGCAATGATCGCCCTGATGGGCGTGTCGCTGGCTGGTTGCAGCACCGTCAAGGGCTGGTTTGCCGGGAAGGACGCTGCTGCCAAGAAGGCGCAGGAACCTGCCGAGCTGGTCAAGTTCGAGCCGTCGGTCAAGGTCGACAAGATCTGGTCCACCGGCGTGGGCAAGGGCGAAGGCCATATCGGCGTGCGCCAGCGTCCGGCGGTGGCCGATGGCAAGGTGTACGCCGCGGCGATTACCGGCGGCGTGCAGGCGCTGGACCTGCAGACCGGCAAGCGCGTGTGGGAATACAAGCCCAAGAAGGAAGAGCGTAACGATCGCAAGTTCAAGCAGCGCCTGTCCGGTGGCCCCGGCGCGGGCAAGGGCCCTGCA…	M	Yes	Yes
>group_7023	ATGCGCGAAACGCTGCCGCGGGCAATCGTGCCGATGCATCCGCAAGGCCATCGATGTGCCGCAGCACGCGGCTTGCCCACCACGGTGGCATTCCGATGGCGTTCCCAGCGCCGTAGCCACTCCAGAGCCTGCCAACGCGTGCATGCGTTGGCGCTCGAAGCATCTGCCGGCTTGAACGCGTTGAGCTGGACGCTGGAGATGCCGTCGCGCCTGCAACAAAACCTCCGCAGCCAGCTGCTGCCACGCAGCATCCGCCCAATGCAGTCTGCGACCGCCGTCATGCCAATGCTGGATCATTCCGGAATGAACACCACGGAACTGAAACACGCCACACAATTGCTTTGA	Not in COG
>group_7024	ATGATAGACGGCAGTCGAAGCAGGCAGCGCATGTACGCACGCGTGCTCGGTGCATGGGTGATGCTGGCAAGTGCAGGCGCTGGCGCGCAGTGCCTGCCCGAGTTCAAGGGCGGCTGGATCCGCATTCCGCCACCCGGTGGCATGGGCATGGCAGCGGGCTTCGGGCAGTTCCACAATGGCTGTGCGCAGCCGTCGAAGGTCACCGCGGCCAAGAGCAGTGCGTTTGCCGATGTGTCCATCCACGAGACCACGCAAACCAACGGCGTCAGCCGCATGCGCGCCGTGCCGGAGCTGGCATTGCCGGCCGGCAAGTCGGTGCCGCTTGCACCGGGCGGCCTGCATCTGATGCTGATGGAAGCGCGTGCGCCGCTGCAGGAAGGCGCGCAGGTGCCGGTGACC…	P
>group_1211	ATGCGGCTGCTGGTCATCGAAGACAACCGCAACATGGTTGCCAACCTGTTCGACTATTTCGAAGCGCGCGGGCACACCCTGGACGCAGCGCCCGACGGCATCACCGGCCTGCATCTGGCCACCACCCAGCAGTACGACGTGCTGGTGCTGGACTGGATGATGCCGCGCATGGACGGCCCGGAAGTGCTGCGCCGCCTGCGCGAGCAGCACCAGTCCGAGCTGCCGGTGATCATGCTCACCGCCCGCGACGAGCTGCCCGACAAGATCGCTGGCTTCCGGGCCGGTGCCGACGACTATCTGACCAAGCCGTTCGCGTTGCCGGAACTGGAGGTCCGCATCGAGGCCTTGCTTGCGCGTGCGCATGGGCGCCGACGCGGCAAGTTGCTGCAGGTGGCCGAT…	T
>group_7025	ATGGCGCTCGCCGTTGCGGAACAGGTGCGCGCCGCACTCGGCCAACGGCAAGCCGTGGCGGATGGCGGTCAGGGTGTCCTGCACGATGCGCTCGCGCCGCTGCGCCATATGCACATCGCCGCTGGCCAGAGCGGTCATGCCCAGTTGCTGCGCCAGCAGCTGCAAGGCGAGCAACCGCGCCGCATCGTCTTGTTCGCGGTGCAGTTCCACCGCCAGGAATGCACGCTCGCCGAACAGCTGCTGCAGCCAGACGCCCTGCTCGGCCTGTGGCTGCGCGTCGGGTAA	L
>group_7026	ATGTCGGACGTTGTACGCGATGCGCAGTCACACCCGGGCTACTACCTGCCAGAAGGCATGCAGTACCGTTTGCAGCAACTGCGCGACCATATGCGGTTTCTGGCGCGTCTGGCGCAGCCACGCACGCCAGCGGAAGAACAAGCGCGGCAGCCTTCGGTCTGTATGGATGAGCTGGCGTTCTGCCTGGAACTACTTGCCGATCAGATGACGCAGGTGCTGGTGCAATTGCAGTGGCCGGCGCGTCTCGATGACTTGGATGGAACCTAG	Not in COG
>group_7027	ATGACGGCGCTGCTTACCCACAATCTTCCGATGCTGGCGGGCGCGCCCAATGGCATCAAGAAGTTGCGCGAACTGATTCTGGAGCTGGCAGTGCGTGGCAAGCTGGTGCCGCAAGATCCGAACGATGAGCCGGCCAGTGAGCTGCTGAAGCGGATTGCCGAGGAGAAGGCGCGGTTAGTGGCGGAGGGGAAGATTAAGAAACAAAAGCCGCTCGCTGATATAAACGCGAATGGGGTGCCGTTTGAAATTCCGGTGACCTGGGAGTGGGCTCGTCTTGGCGAAATTACCAACTTTGGTATTACTGTCAAAAAAGAAGAAATTCCAGAGGATGCCTGGGTACTCGATCTGGAGGATATCGAAAAAGACACATCAAAACTTTTGCAGAAAGCTTGTCTTAAA…	V
>group_7028	ATGGCGTACAGGCGATACCGGTTGGCAACGTCAGCGTGGCGCGCGACGATCTCCAGCACCGGCTTGTGCGGCTCGGGTGGCAGTGCATCGAATAACAGGGACACCGGCTACAGCGATCAGGGAACTGCCGATATCACGGCCCCGCAAAGCCCGCCTCACGTTGCGAGCGAACGGCCAGCACAAACACCGTGTCGATCTGCGCGACATGGCAGTACAGCGCCAGATTGCCGTGCGCGCCGTGACCGATCGCCAGTTCGCACTTGTCGCCGCCGGCCGGCCGATCAGCGGATTGGCTTCCAGCACATCGATGGCCGCAATGATCTCGTGCAGGCGTGCTGCGACATGTGCGGCCTCATGGCGCTGAAGCTGGTCGAAGATCCGCTCAAGATCCTGTGCAAC…	X
>group_7029	ATGACTGAGGACGCAAGTATAGCGATGCCGTTCACGTCACCGATGCTGGCATGGGGCGACGCAAGGACTTGCCGATGGGCGGCGATGACGCGCCACCGGGCCAGCGCTGCGATGGCACCTGCGCGCCCGACCGGCGGTGAGCGCAGTGGTTTGACGCCGGTCCATGGCAGGTCGCTGAGTTGCGGCTTGGCTGCAGGGCCCTTCCCCGCCCACCATCGCGGGACACGCCGCAAGTACGTCCATGTAGGCTCTTACGCGGCATCCATGCCGCGTAAGGTCCCGCGACGGTGGGCGGGCAAGGACCAGTCGAGATGGTCGGTGTACAGGGGCGCAAACAGGGCATGGCGTGCATTGTTCGGAGGATGGTGCGTCCAACAAACGTTCCATCACAAGCAGAGC…	Not in COG
>group_7030	GTGGCGCTGCGGCGAGTCTGTGGTCGCGTGGACCAGGCACCGAGATGCCTGCGGCAACTGGCTCAGGCACTGCGATGGCCCGCCGCAACTGATCTGACGTCGTGCGTATTGCCATCCGTTTGGGATAGGTCTGCCGGGGTTGCGGATTTCGCGCGTCAGGATTGCAGGCGTGCGGTTGCGAAGACGTGCGTCATTCAACGTGCTGATCTGCCGAGCCAATCTGCCAGGCCAGAAAAGCCAGCGTCGGGTTGCGCGTTTGGTGCGCCTACGGGTGGCTACATGGCGGTTGGCGGCAGGCGCTGCGGGCGCGCTCATCAACTGCGATGTCGGTCGGCTTGCAACGATAGCGGGCCAATCGGCTGCGAGTACGCCCGTTTCCGATTCCATACGGCGTCGCTA…	X
>group_7031	ATGAAGCTAGGGCTTGGCTATCATTGCGCTTTATTTGGCGCGCGGTCTAACGAGAAACTTGGGGGTGGTCCAGTGAAATCAAAGCTGTTTGCCTTGATGAAGGTGGCCTCTGCATTTCTTGTGATGGGCCTGATTCTGCTTGGCTTATTTGTCGATTTTGCCCCGTCAGAGTTCCTGCAAGGACGCTATTTGAAATGGCCATTTTTGATGGTCGGTATCGTGCTAACGGTATTGCTGCGCAAGCACAATCGGCGTCTTGGTCGACCAACAGATATCGAGGGGCAGGGACGCATTGCAAATGTCTTTATGTTCTTAGGGACACCAGTAATGCTGGGTTTCTTAACTTGGCTGCTGCTCGCAAAAACGGTGCCTTGGTTGCTGACGTTGGCCGTTGGTAGG…	Not in COG		Yes
>group_7032	ATGAGAGATTTTGGTAATCGTTTTCGTGTTTTATTACTGTTTGTGACGCCGGTGGCGTTGCTTTTCTTCGCTAATTCTTTCAAGTTCCTTCCGCCGGCCAACGCCTTGATCGACCTCACCCTCGTGGTGTTAGGTTTCACCGCGTTAACCCTGTTTGGCGTGCTGCTCTGGGCCAATGCCAGTGGCAGGCTCCAGCGTCAGTTGCAGCGAATCGGTATCGAACGCTGTATCTTTCGCTGGCTGATGTCCACGATGGTGATCGGGCTGGTGGTATGGGCGCTGGTCGTCAGGATTGTGCCGTGGGCATGGACCGAGGCATTCGGCAGCATGTATTCGGAACAAGTGCTCATACGCCCTGCGCATAAAAGCATGATGTGCCCTTACGGGCTCATGATCTAC…	Not in COG		Yes
>group_7033	ATGTCGCACCTGAAACGCAAGGCCTACAAGAAGTTGCTGGCACCGCTGCAGCTGGAACTGATCAACATGGCGCGCTGGCTGCGGCATACCAACCAGCGCGCGCTGGTACTGGTGGAAGGCCGCGACACCGCCGGCAAAGGCGGTGTGATCCAGGCCATCGCCAGCCATCTGAACCCGCGCCAGTGCCGGGTGGTGGCGTTGCCGACACCCAACGATCGCGAAAGCATTAAATGA	C
>group_7034	ATGCCGTTCGCGGATCGAAGCAGTTTCCTGTTGTATGCCGACGCCTTGAACGCAAAAGGCGACCGCATCGCTGCGGTCGCCTTCGTTGTTTGCTTGAAGCGTGCGGATCACACGGCCGGTTCGGGCACCATGCGCGGCATCGAGGTGGCGGCGCCTTCCACTTCGGTGGAGCGCGCGGCGTAG	G
>group_7035	ATGAACGCCACCCTGCGCATCCTGGCGTGGTTGCTCGCGGTGGCGCTGGTCGCGTTGCCGGTGGTGGCCGTGCTCAATGGCTGGGTCGGTGCCGAGCGTTGGCCGTTGGCGCGCTTGCGGGTGTCGGGCGACTTCAAGCGGGTGCCGGCCGAAGAGTTGCGTGCGGTGGTCCTGCCATATGCGCGCGCGGGCTTTTTCGCGGTGAAGCTGCAGAACGCGCAGGACGCCATCGCGCGCCTGCCGTGGGTGGAAAGTGCGCAGGTGCGCAAGCGCTGGCCGGACGTGCTGGAAGTGCACGTCACCGAGCACAAGCCGTTCGCGCGCTGGGGCACCGACCGCATGTTGTCCGAGCAGGGCCGGTTGTTCCGCACCCCGCCGTTGTTGAAGGATTTCAAGCTG…	D		Yes
>group_7036	ATGCGCGGTGAAGCGCAGCCCGGTCACCCGGTGTCGCAGCCACCGGCGGCCCATGTGCCGGTGCTGTACACGCAGGTTCTGGACGGCCTGCAGGTGATCGAAAACGGAATCTATCTCGATGGCACGTTCGGACGTGGCGGACACGCCCGTGGCGTGCTGCAACATCTTGGCCCGGGAGGTCGACTGCTGGTGATGGACAAGGACCCCGACGCGATTGCCGTGGCCGAACAGTCGTTCGGTGACGATGCGCGCGTGTCCATCCATCGCGGCAGCTTCGCCGGCCTCGGCCAGGTGGTCGCCGCGGCAACCGTCGACGGCATCCTGCTGGATCTGGGCGTGTCCTCGCCGCAGCTGGACGTGGCCGGGCGCGGTTTCAGTTTCGGCAAGGACGGCCCGCTG…	J
>group_2626	GTGATCGAGGAACTGCAGGCCAATCGCTCGCAGATGGTGCATCTGTTCGATTCGCTGGTGCGCACCATCCCCGATGGCGTGGCCTTGACCAACATCAAGCAGGACGGCGACATCCTNNNCCTGCAAGGGCCCTTGCCCACCCATCATCGCAGGACACGCCGCAAGTACGTCCCTGTAGGCTCTTACGCGGCATCCATGCCGCGTAAGGTCCCGCGACGGTGGGCGGGCAAGGACCAGTCCAGATAG	N
>group_7037	GTGCAGCGGCATCCGTGCTGCCCAGTTCACTCCGTTGTTCAATCGTGCCGGTGGCCTGCTGGGATTGCTCGGGACCCAGTTCACGGTGCCGTATCGGCCTGCGGAGCACGAACTCAGATTGCTCGAACTGCTCGCATGGACGGCTGCCGACTACATCGAGCGCCATCGCGGCGAGCTGGCCTTGCGCATGAGCGAGTCGCGGCTGGCCGCGCTGTCGGCGGCAAGTTCCGAGGTGCATTACCGCATGAGCGCCGACTGGGACGAGATGCACCAGCTGACCGCCGGCGCACGCACTGCCGATGCGATGGCGACCAGCCGTTCCTGGATCATGGATTACATCCCTGCAGAGGATCAGGCGCTGGTGCGGAGCAGGATCGATGCAGGGATCCGCGCGCGCAG…	T
>group_7039	ATGAGCAGATCCATATTGCACATCGCGGCCCTCCATGAGCGCTTCCGTACCGAAGCAGCGACACTCGCCACGGGCAGCACGTCTGCAGGCCGCCTCCCCCTGCAGTCGCTGGGCAAGGAACTGCAATGA	Not in COG
>group_7040	ATGCGTGCAGAGTCCGGGCGCATCCACGCGCAGGCGGCCGCCTATCTCGTTCGACGCGGCAGCGAGACTGCTGCCGAGCGCGCTGCGCGCGAGGCGTGGCTGGCTGCCGATCCGCGCCATCGTGCGGCCTACCAGCAGTTGCTCGACGTGGACGAACACGCGTCGGCAGTGCTGGATGACCCCGAGTTGCAGGCCGCCACCGCACGCGATCTGGAACTGCTGATGCCAGCCTCTGCCCGGCGGCGTCGCTGGCCCTGGCTGTTGCTGGCAGCGGTGCTGATTGTCGCGGTCGGCTACGCGGTGCATCAGCTGCTGGTGCAGTAG	Not in COG		Yes
>group_7043	ATGCGCATCAAGGGTGATGTCGATGTCCATCGCTCCATCATCTCCGGGACACCACAGCAGACGCATGGACAGGAAAAACAAAAGACGCTGGCCTGCCTGACATCTATGGCACTTGCCACCACGCTATGCCTCGCGCAGCCGCCTGCCGGCGCGCCCGAATTCGCACCAACCTTGGACGACCCCGCAGCAAGCGTCGCACTGGTGCCCGGCGAATACATCACCGAAAAGGGATGGGGGCATCTACTACTGACCAGGCACAAGCAATCGCTACGATTCTCTTTGGAAAGCACCACTGGCCAAGCCATGTGCTTCCTGGAAGGCGTGATTGATGGAAGACAAGGCATTGCCACAAGCGAGACGGGCCTCACGGATTGCCAAGTGCAATTCGCGAACACCGCC…	Not in COG
>group_7044	ATGTCATTCGCTATCTTCCGTTCTTACGTTTCGGCATCGGCCGCAGTGGTCGTTGCCACCTTTGCAGGATGCGCCATGACCGAGCCGCCAATCTCAAAAGAACAGTTCTCCGAGCATGTTGTGACGCTGCTGGCCGGCAAGGACTCGGCGGTGGTTGAAGCCGGCAAGCTGACAACTTTTGCTTGGAAGACGCTGTGCTTCGAGCGCGATGACAGCCTGTTGCTGAAGTTCGATCGCGACGGAGAGACATCCGTGCTGCCGTTGCCCTATGAAGAGTTCTTCGTGGATGAGGCACATGTGAGCAATTCCCTTGAGGACAGCTGTGTCACGCCATCCGATCGCATCCTGATCAAGAAGAAGTCTCCGGGCTATCAAGGGCCTGTCGAGTTTCAACGGGTA…	Not in COG
>group_7045	GTGAGCGCGGCCAAGAGTCGTAATCCTAATCCTACGCTTGAAGATGTGTACCTGTTTGCGGATGGTCGGGCCAGAGATTTTGTCACGCGCAGCGGTTATCCAAGTGTCTATACGCCCAAGGCAAACCTGACGTTCAATAGCGACCTGACGTTGTCGCCCACGGCGGGTAATGTCGAGGCAATGGGAGTGAATTACTTCGACAAATCGGTCAAGGACACCCGTATCGGTCATGCGGGCCAGTCCGACTACGTCAACCATTACGGTCCGTGGGTGGTCGGCACAGCCGCCATCTACGAGCGACACTACAACAAGTCAAAGCCCGGCGAGCCGGAGCAGCCAATGATCCTGGACATGCAGCGCCTGGGGTTCAAAGAAGAAATTTTGGAGCACAATGGCATT…	Not in COG
>group_7046	ATGTCTATCGCACCATCCATGCCGGCATTTGTGCCGGTTGATCTGTTGCCAACCTTCGCTCACCGCCTGCGGTGGGATGTGCGTGAGGTGCTGCGCCGGCTCGTCGCACGCGCGACTGTTGAGCAGGTGAGCGAGCATCCTGCGCATCCGCTGAGTCGCCAGCTCGGTGCGTTGCCGCACACCTTTCGCCGCCGGTTCGTACGCAAGGCCGTGGCGTTGCAGCAATGCGCGGCCGCATCCATCACCCGCCACCACCCGGAGGCGCCATGA	Not in COG
>group_7048	ATGTTCAAGGATATGATCGCTGCGGGTGGCCCTGGCCTACTCATCCCAATCGTGTTGTTCGCGCTCATCATTTATGCAACGCGCGGTCTATTCGATCTTCATGGCAGGCGAAGTCAACATCGACGTGAATTCCTTGAGCACTGGGACCCCAAGCGCGCAGATGACGATCTCTGGCTTGAGGTCACCGTTCGCCATCTCTATGGGCAACTGTTACCTGCTCATGTCATTCGCACCGCCCTGAATCACCCACACTGCAGCCAGGCACTGATGGACCTTTCGGATATCTGGGAGTTCTACCAGTACGACTCAGACACCCAAACAGTTAGCTGGGCTCACACGCGGCACAAGCATGCATATCGCAGATGGTTGAATCACCGCTGGTCCTTGGTGCGCTATTTC…	Not in COG		Yes
>group_7049	GTGCTCGGCACGGATGGGTTCGGTCGTTCGGACACGCGTGCGAAGCTGCGCCGGTTCTTTGAGGTCGACCGTCACTACATTGCGCATGCAGCGGTTGCAGCGCTGGCGAAGAATGGCAAGATGACGGATAAGGGCGCGGCTAGGGCGATCAAGCAGTACAAGATCGACGCGGATAAAGTGAATCCTGGCGGGGCTTGA	Not in COG
>group_7050	GTGAACCTGACCCCGTTTACGGGCGAACTGCGCGTGCAGCTGCTGGGCAGCGGCACCGTCCTGCGTGAGGCAATTGCCGTGGCCGAGTTGCTGGACAAGGACTTGGGCGTCACCGCCGACATCTGGTCCTGCCCCAGCCTCAACTAA	Not in COG
>group_7051	ATGGTCAGACTTACACGTATCTACTTTGCCGGCATCCCGCGGCACATCGTGCAGCGCGGGAACAACCGCTTGCCCTGCTTTCTGGATGATGGCGATCGATTGCGCTATCTGCACCTGATGCATGAGGCCCTACACGCCACAGGCTGCCAGTTGCACGCTTACGTATTGATGGACAACCATGTGCACTTGCTAGTCACGCCACCTGATGCGGGACGGATCGGGCAACTGATGCAGCGGCTTGGGCGAAACTACGTAACATTGTTCAATGGCCGCCACGGGCGCACTGGTCCGCTATGGGAGGGGCGGTACAAAGCGTGTCTTGTGGACAGTGCGGACTACGTCCTTCGCTGCTATCGCTACGTTGAGCCCAATCCGGTGCGTGCTCGCCTGACCGATAAC…	Not in COG
>group_7052	ATGCTTTCCTATCTCCGAACAAGTATTCTGAAATCTGACGCCCAAACCGTCGTTAATACGGTTAATACCGTTGGTGTGATGGGGAAGGGTCTAGCTGCAGAATACCGAAGACTCTACCCTGAGATGTTTGAGCGATATAGAGAAATTTGCTCCAATCAGCTTCTTGAGATAGGGAAGCTTTGGCTTTGGAAAGGGCCCACTCAGTGGGTCCTTAACTTTCCGACAAAAACGCATTGGCGCCAGCCATCAAAAATCGCGTATGTGGAGGCTGGCCTCAAGAAGTTTTCGCAGACTTTCGAAGAGAGGGGGGTTACAGAAGTTGCATTCCCCCGGCTTGGGTGTGGAAATGGCGGGCTAGATTGGGATGAAATTCGTCCCATGATGGAAAAGTATTTAAAG…	Not in COG
>group_2501	ATGTCGCATTACCCGCCGGTCGGCAGCTGGCAGGACTACAACAACCGCCTGGACACCAACATGCGCGACATGATCTCCCGCTACGGCAGCGACGTGATCGTGGCAGAGGTCGGCATGGACTGGCAGCAGGCCGCCACCACCCGCGCCATGCTCACCAACCTGCTCAGCCGCAGCAGCGCCATCGGATCGCGCGTGCTCGGCATCTTCTACTGGGAGCCCAACGCCTACCCCGGCTGGCAGGGCTACACCATGGGCGCGGTCAACAACAACGGCCAGCTGACCGAAGCGCTACAAGCGTTCTGA	Not in COG
>group_7053	ATGAGCCTGTGTCGACCACTGGCACCTGCGAAGGCAACGTCCATGCAGGCGTGTGGCGGCGCGGCCCTTCGCGCTGTCTCAGTGAACGGCGTGCTTGTCTTGGTCACGGAACAAAATGCCCGCAGCGCGAATGAGGGTCACGCTCCCACAAGGCACAGCATTTTCTGCAAGCAGGCCATCAAATGA	Not in COG
>group_7054	ATGAGCACACTGGTCGAACGCACTGCCGATGCCAGGCGTTCCGTGACGCCTGGCAACGCGGTGGAGCGGCAGCGGCCAGTGACAGGAGCCAAACAAACGGGCATCGCACCATCCCTGGTTGATGCGGCCAGCCAATCGACGCGGCTGGTTCGTGCCGATCGCCGATCGACGCTCGCACCGACACCGGCAGCGGCGCACGACGTACCACCGCAGCCGCTACTGCACCTTGCGCGCGCAGGCGCTGGTTCGGACCGCGTGCATGCGCCATCGCGCACTGCATGCACGCATGGCGAGCCGCTAGACAGTGCAGCCCGACAACACGCATTGCATTCCGACGCCGGCACTGCCAGCGCACTCGCGCATCGGCTGGGACGGCTGGCGGTCGCCGCCCTGCATGCA…	Not in COG
>group_7055	ATGCTCGGCGTTCTGCCGCACGGTGGAGGTGAGCTCTTCCATCGAGGCGGCGGTTTCTTCCAGGTTGGCCGCCTGCTGCTCGGTGCGCTGCGACAGGTCCTGGTTGCCGGCGGCGATGTCGCTGGCGGCCGAATTGATCGAGCCGGCGGCCTGCTGGATGCGCCCGACGATGCTGGCCAGTTGCTCGGTGGTGGCGTTGGCATCGTCGCGCATCTGCGCGAAGACGCCGTTGAACTGGCCGTGCATGCGTGCGGTCAGGTCGCCGGCGGCAATCGCCTGCAACAGCGTCGACAGGGAGCGCAAGTTGGCATCGGCGGTGGCCATCAGCTGATTGAGGCTGTCCACCATCGCGTGGAAATCGTACTGGAAACGCTGCGCATCGCCGCGCACGCTGAAGTC…	Not in COG
>group_7056	ATGCCTACCGTCAACTCACCCCGCTCTGTCCGCCACATGCTGGGCTCGGTGTTCGCCGTCGCGCTGCTGGCTGCCAGCGTCTGGTTACCGCCCTCCTTCGCAGCGCCGGCCGCGCCGGTCTCGGTCCTGCTGGACAACATCCCGATGAGCGCGTTGCAGTCGCTCGCCATCGACCTGGTGCAGTTGCGCGACGACCAGCGTGCGCAGCTTGCCGCCGCGCACGATCCCGCCCGCATCGAGGCCTACGACGAGCGCCTGGGTCAGCTGCGTCAACGCATTGCACGACATGCAGGCTACTTCCAGGCCAGCGCGCCGCAGCGCGAGCAGGCGCGCCAGTTTGCGCTGGTGCAGCAGCAGTTGGGTCACTACCTGGCGCAGCATCGGCAGGCCAACCGCGCC…	Not in COG		Yes
>group_7057	ATGCATGCATGCCACATGCATGCCACTGACCACCTGCGAGACCACCTCGCCGCCCTGCGAGGCCACGCCGGTGGCGCCGATGGCCAGCTGGTTGGCCTGGCGGGCGCTTTCGGCGTTCTGCCGGACGGTGGAGGTGAGCTCCTCCATCGAGGCGGCGGTTTCTTCCAGATTGGCGGCCTGCTGCTCGGTACGATGCGACAGATCGCTGTTGCCGGAGGCGATCTCGCCGGCCGCCGAGTTGATCGCGGTGGACGAGACCTTGATGCGCCCGACGATGTCGGCCAGCTGCTCGGCGGTGGCATTGGCATCGTCGCGCATCTGCGCGAACACGCCGCTGAATTCGCCATGCATGCGCACGGTCAGGTCACCGCGCGACAGCGCCGACAGCAATGCCGAGAT…	Not in COG
>group_7058	ATGGCATACGGCCATCATGGCGGCGCCTGGAAGGTGGCGTTTGCCGACTTCGTGGCCGCGATTCCCCAATCCCGACTCCCGAATCCCAAATCTCAGCCCTGCAGCTGGCGCGGCCGCGGCCTTTGA	Not in COG
>group_7059	GTGGCCCGAAGAGGGGCGCTGCGGCCAACTTCGACGCGTCTGCCATGGCAAACGCGTCGCCACGCGCCAGTAAGGGTGACTCGTAAACTGGCAGCCGATGCCTGGCGGTACTCCCCCAACCCTCGCTCCGCGCCCCGGCCCGCGCTTGCGGCGCGGGCGCTCCCAGGCACGCGTGCCCATGGCGCGCAAGCTGTGCCTGCTCGCCCCCACGGGAGAGGAGCTTTGATCCGCAGACCTAAGCGTCGGACAACGTCTCATCACTCACCCACTGCTTCCAAGGCCATGACAGCGAATGGCCGAGGCAGCAGCGTGGCCGGGGATTGGCGGAGAGCGGCACACGGATGTGCCGCGGCGGCGAGTCAGACAGGATGTCTGACCGAGCCGGGCAGCCGATCACCG…	Not in COG
>group_7060	ATGCAAAACAGTTTTATCGAACGCTTGAACGGCAGCTACCGGCGCGGCGTGCTGGACATGCATAGCTTCCGCACGCTGAGCGAGGTCCGTGAGCAGACCGAGCAGTGGCTGGCCGACTACAACCAACAGATACCGCACGCCAGCCTGGGCGGGCTAACGCCCGCCGAGTTCGGCGATCAACATCAACCGCAGACCTCTAATTTTCGCTGGAATTGA	Not in COG
>group_7061	ATGAGTTCGCCAGAAATCCAACTGTGGTTTTATGCCAAGCCCGACAGGGCTTTGACGATAGAACAGCGGCACGCCCAAGTCATGGAGCAGATGTCACGCGTCGGCTCGCCGTTAGGGTTTGAGGGGCTCGACTTGCCTGCTGCGCCAAGTTGTGGTGATGGATTGAGTGCCTCTTATAAAATAAAATTCCCAGTTAAAGGGCTTCTTTGTATTGGGGATTATATATACAGGGGTGAGAGATATGTATACGAAGATCATGGAAGTTTTGACGAGCACTTGCGTTTTGGGTTTAAGATATCCAACATAAACATTGACTATAGAAATGTTCTGAATACAGAAATTCAGGAAATTACACAGGCATTTGGTGCTTACAAAGCGTTTGCTTCTTATGATCTTTAC…	Not in COG
>group_2594	ATGGCGGTAGCTAAAGAGCTTGTCAGGGGCATGCTGATCAGCGTGTGCTACTGCCTGGTGTTTCTGATGCTTTGGCGCTTGTCGATCGAACAATGGTATCTGCCGGTTGGTTTGCGCGTAGTCGCCTTGCTCTTTCGGCCTTATCGCGAGTGGCCTTTTCTGTTGGCAGGTGACGCTGCGGCGATGTTGTTCTTGCGTATTCCGCTAGGCGAGTTACAGGGCTTCAATCCGTTATGGTCATATCTGAGTCCCTTCATTCATGCGCCTTTGATTGCTGGGGCGATTGGCCTGCTTCGATATCAAGTTCCTCATATTGTTAAAAGCCAGCAATGGTTTATTCCTGCTGCTCTTGCGATAGCTCTCTGGAACGCTATATGCAGCCTGTTAATAAACGCGGCC…	Not in COG		Yes
>cho_1	TTGGAAGAGAAGGGCGAGAACTTGCGCCAGCTCCACGTGCTGGATGCCTGGCACTACTTGGGCACTGTCACGAAACTGACGGCGGCCAGAAAGCTGAAAGGCGAGCCGGTGGGCTTCGACCGGGACAGCTACAGGATCATCAGGGCTGCAATAGAGTCGGGACTTCACGCCATCACCGTCCTTGGCCCGTAG	Not in COG
>group_7062	ATGAAATCGCCCATGCTCTCTACAAAAAAAAATGTAAAGGTTGTTGCCGACTGGAATCCTCCCGCGAAGTTGCCCAGCGGCACCATCGTGTGTATCCATAGCCGGGTCAGATACGCCAGCTATCACTACCTGCTCAAGGTTCCAGGCGGCTATATGGATCCTTGGTTCGACTTGAAGGATGGAGTCATGGAAGCGCAACTGCGCGCGGAACTACCCAAAGGGACCAAGCTTGTTGTGGCCCTTATTCCGACCAAGAAATAG	Not in COG
>group_7063	ATGAAGCGCACCCAAGACCGAGCAGTCCAGTATCAACTTCAGATGGACGAGGAGGGGATTCTCCTGGCGGCAGCGAATATCCTGGAGCAGCGCCTTCAACGCCAAGGCCGCATCCACAGCCCGGAGCAAGCCGGCAGCTACCTGGTCGCCCGCTGCGCCCACCTGCCGCGTGAGGTCTTCGGATGCATCTTCCTCGACACCAAGCACCACATCTTGGCCACCGAGCACCTCTTCAGCGGCACCATCGACGGGTGCGATGTCCACCCGCGAGTCGTAGCAAAGCGTGCCCTGGACCTCAACGCCGTCGCCGTCATCCTCTTCCACAACCATCCGAGCGGGAATCCGGAGCCCAGCGAAGCCGACCGCAAAGTCACTAGGCGCCTGGAGCAAGCCTTGGGC…	Not in COG
>group_7065	ATGAAGCACGCAGGACAAGGAGCGTTCGCTGCGCTCTTGGCGTTGACGCTCGTCTCTCCACTCAGTGCCCAAGCCCAAGAGTTGCCGGAGCAGAAGTCCGGCTTTTTCCGTCAACTCGGAAAGGGGTTGGCCGACACGGGCAAGCAGATGGTCGGCATCCAGCCGAACGCCGGCACCAAGGCCGGGAGTCAGGGAGCTGGCTCGATCTATGAGCCTCTCAATGGCGCCGGAAAGCTGCCCAAACTCTTCAAGGGCGACAACCACCAGCAGGCGCAGCTGGGGAAGCTGGACTGGCCCCGAGTCGCGTTGACCTTCACTGAGTGGGGCGCTTCCCTGCCCTGCTGGACGGCAGAGGCCCGCATCTGGACCAGTCTCTCTGCATCGAGCACCGAGACGTTT…	Not in COG	Yes
>group_7066	ATGAAACACGCAAGGATCGGCCTGGTCGCGTTGACCATGGCCCTGGGCCTGACCGCCTGCGGCGGCAAGCCTTCGTCTGACAATGCCAAGCAAGCCTTTGTCCAACTGCTGAAGGACAGCGGCGCCGGACAGGTCACCGACGTCCAGCACTTCGAACTCACCGGCTGCGTTGAAGCCGAAGGCGCCGAGGGCTACCGCTGCGATACCCGCGGCCAAGCGGTGCTCAACATCGAGGGCCGGCAGGTGCCCATCCCGGTCAGTAAGAATCTTCGCTATGCGAAGGCCGGCGGCACGTGGAGGGCCTACGCCAAATGA	Not in COG	Yes
>group_7067	ATGAAGACCCGACCCGATTCGATGGCAGGAACGTCCGCTGGCACCGTGGGTGGCTTCCTCGAAGACGGCGCCATGCGCGCTGCCCCTAAAAAGGTGACCACCCCGCACAACCGATTCTTCTGGTGGTTCTCGCTCAGCCTGCTCTTCCTGGGCCCATTCGGCTTCATCGTTGGGCCGCTGATGGCTCGGCGAGGACTGAGGAGGGCGGAGCGGCTCTATCCGCAGGAGGCTTACGCGGCTCGACGACGCGACCAAGGGTTCACAGCTGCGCAGTGGTGGGTGATGACCCCGCTGACCGTGATGGGGGCTTTCTGGGTCAGCTCGATGCTCAGCGGACTCCCCATGGTGCTGCTTGTGTTGTGGCTTCAGCTGACCCGCTGA	Not in COG		Yes
>group_7068	ATGACGGGGTCGACTGCAGGGACGAACACTGCGTTTGGCGCTGGCGACTCAGCGCTGGGATACCTCTATCAGATCCGCATGGCGCTTCTGACCGCCTTGCGCCGCATCAACCCCGCAGACGACGACGATTTCTCGATTTTCTTGGAGACGCTGGACGACGTCGTCTTTGAAAAGACCGGGACGCCTCTTGAGCTTTTTCAGCTCAAGCACCACTCCAACGCGCAAGCGAATCTGACCGATGCCTCTCCGGACATCTGGAAGTCGCTGCGCGTATGGATCGAAGGGAGGAAGTCTGGGAACGTCACGCCACTTGATCGCTTGGTGCTCATCACTACACAAATGGTGGGCAAGGGTTCGATTGCCAGCAAGCTTCTAGCAATGAATCGCGATGAGGATGCT…	Not in COG
>group_7069	ATGACCGTCCACCGTGAACCGAGGCTCATTGAGCCTCTATGGCGTCGTCAGCCGCAGGAACAAGTCCGCCTACTCAACCCTGCGTTCTTGGGAGCATTGATCTACAGTGCCGCAAAAGGATACGAAGAAGAAAGCGACGGCAGCGGTCTCCCCTATGCATTGGCATTTGTTGCTTTGCCGACGGTCTTACAAAAAGTGACGCGTGAAGCCCTTCCCCGAGCCATCAGCACTAGCTTGGCAGCTTGGCTGAGCGTCCATCCATCTGCTTTGGTTGGATTTGCCGATCGGGCTAAGGCTATCGCTCCACTTGTCCGGCAGTCAATTGCGGTCGCAGCGTCGAGCGGAATGATTTCTATGGATGGGCATCGGCTTGTTCCAGAATTAAATGTGCGCAAGATC…	Not in COG
>group_7070	ATGAGCATTCAGATCCTAGACATCGTCATCTACCATGAAGGCCGCCCTCCCCGGACGATTTCGCTGAAGCCCGGCCAGGTGAACATCATCACCGGCGAGTCCGGCACGGGAAAGTCGTCTCTTATCTCTATCGTCGACTATTGCCTGGGCAGCGGGACCTGCGAAATTCCCCACGGCATCATGGCGAAGACCATCCACTGGTATGGTCTTCGGCTGACCGATGGCACGGAAGAACACTTTGTTGCACGTCGTGCCCCCGACAAGGGGAAGGCGACCACGGGGGACGCCTTCTACATTACCGGCAGCGCACTCGCAGTTCCCGGTTATGACGATCTGTCGGTTACGACCAACATAGATGCCGTCATGGCGCGCATCGAACTGGCAGCAGGAATCGGAGCT…	Not in COG
>group_7071	ATGGCGTCGGGCCATTACCCGAAGGGCGACAACCCCGCTAGCGGCCACGTCAGCTACTCCCAGCGCGAAAAGCGGGCCCGGAAGAAGTTGGGTTTCAAAGCGTATGACCGTGCACAGATCCAGGCCCTGTTCGCGCCCGAAGCGCTGGCCAAGCTGTCTGAATCGGCCCGCTGGGCGTCGCTCATTGGGCTCTACAGCGGTGCCAGGGCATCGGAGGTCGGCCAGCTCCTCGTCAAAGACGTGTTCGAAGAGGACGGCATCCCATGCGTCCGCATCTCGGACGAGGGCGAGCACCAGAAAGTCAAAACGGAGGTCAGTCTTCGAACGGTGCCACTCCATCCCGAGCTTCTCAAGATGGGCTTCCTGGATTGGGTCGATGGCAAGCGCAAAGCGGGTGAT…	Not in COG
>group_7072	ATGCGCATCCCTCATCATTTGAGCCGGTCGTCCACCGGCCGCTGGTCGTTCGTCCAACGTGTGCCCGTCGATTTGCAAACCGTGATGGGCTGCCGGCTTATCAAACGCACCCTGCAAACGAAGGACTTGGCGCAGGCTCACGTGCGTGCGGTCGTGCTTGGGGCGGGCTATGCTCGGCTCTTCGCACAGTTGAAGGATCAACGCGTGGCCAAGCTCAGCAAGTCGGACGCGGATCTGCTCATTGCTCGACTGACGTGCGCAGAAAATCTTCAGGACCTGACGCTCAACCGCACCCGCCAGCCGGATGGGGCGGTGACAGAGCAGTGGCAGATCGACAGCCCCAAAGACCTAAAGCTCTATAGGCAGCTGATGGAGCTGGAAGCGATGGCCGGCGCTGCC…	Not in COG
>group_7073	ATGCGAGAGCGTCACCACCACGTCTTCCGGCGAAATCAGGTCCAGGATGTCCAGATCTTCTTCGCTGTGACGGATCTCGGTGCGGCGTTCGTCGCCGTACTCCTCGCGGATGTTGATCAGCTCGTCGCGGATCACCTGCAGCAGCACGTCGGGGTTTTCCAGGATGCGGATCAGGCCCTGGATGACCTCGAGCAACTGCTTGTACTCGTCGGTCAGCTTTTCCTGCTCCAACCCGGTCAGGCGATGCAGGCGCATTTCCAGGATCTGCGAGGCCTGCACTTCACTGAGCTGATAGAAGCCGTTGGCCAGGCCCACGCCCGGCGCCAGATCTTCCGGCTTGGAGGCTTCGGCACCGGCGGCGCCCAGCAGCGCACCGACCAGACCCGGTTCCCAGGTCTT…	Not in COG
>bchL	ATGAGCGGCGAGCGCAGAATCCCCGCGCATGCGGTGCAGGGGGCGCTGGCGCCGCATCCACGCATCCGCAATGTGATCGCGGTGGGCTCCGGCAAGGGTGGGGTGGGCAAGTCCACCACCGCGGTGAACCTGGCGCTGGCCTTGCGTCAGCAGGGCGCGCGCGTCGGTGTCCCGCGACGGTGGGCGGGCAAGGACCAGTCGAGTTGA	Not in COG
>group_7075	ATGGAGAGTCGGGAATCGGGAATGGGGGTGGAGCGAAAGGCGCTCTGCGGGATGCCGGTGACATCTTTAGAATGGCGGCGCGCGCGGATGGATGATCGTGTGTGCGGCGCGGTTTTTGCTCCTGCGATTCCCTATTCCCTATTCACCATTCCCCGCCGTTAA	Not in COG
>group_7077	ATGCACGACGCCGATAACTGTCATTGCGGACGCATCGCGTTCGACCCGCACACCGATGCGCCGAACCCCGATGCGTGCGAGCGCACGTGTGCGTCATGCCGTCGCCGTGGTGGCCTGCTGCGGCCCGGCATGCGCGCGCCATTGCGCCTGCAGGCGGCGCCCGAGATGCCGGGAATCCATCGCTTCAACCGGCAGCATGCCAATCACCACCACTTCCCGCAGCGCGGCAGTGCGCGCTCCAGCACGGGCGTGCGTTGCAGGACTGGCGAGGCCAGTGTGGCGGTCAAGCTGCGCGGTGCGTCCGCGCCGGGTCTGGCCGCGCAGAGCATGCACGCGGCCGATGGAGCCAGCCGATGA	Not in COG
>fliA_1	ATGTCCCTGGAAACAGACCTGCACACCCGCTTCAACGCTCTGCTGCAGCAGCACCGCGGCATCGTCCTGAAGGTCGCGGCCAGCTATTGCTGGAACCCGGACGACCGCGCCGAGCTGGCGCAAGACATCACCGTGCAGTTATGGCGCGCATTCCCCGGCTACGACGCCGCGCCGGCGCTTTTCCACCTGGATGTACCGCATTGCCTTGAACGTGGCGGTCAGCGATCTGCGCGGCCGCAGCCGCGCGCCGCAGGACCCGCTCCCGCTGGAGGCGGTGGCCGACAGCATCGCCGACCCGCTGACGGCGACCCGGCACACGCGCAGCAGGTCGCCGCGCTCCACGGCTTCATCGCCCACCTGCCGCCGCTGGAACGCGCCTTGATGCTGCTGTACCTGGAC…	Not in COG
>group_7081	ATGAAAGGTGGAGCGGCTCATTGCCGACAGATCGGCGATCTGCTCGATGCGGAAGCGCTGTGCGTAATGCTCGCGCAGCCAGACAATGGCTTTGGAAATCTGGTTGAGCCGGCTGTCGGCGATGGCCATCTGGCGCACCGCCGCATTGGCCGGATCGGCCATCAGGCGATAGAGCACTTCGCGCAGGACCAGCGGTGCCAGCGCGGCGATCTCCTGCGGTTGATCGAGCAGACGCGCCAGCCGCACTGCAGCGTCCTGCAATGGCGGGGTGCTGTGGTTGAGCAACAAGCCGGCCTGCGCCGCATCGCGTTGCGGCTCGACCAGCTCCGGGTGGCTGACGGCCAGGTCGCTCAGCACGGCGGTATCCAGATCCAGGCAGAAACACAGATACGGTTGCGC…	Not in COG
>group_7082	ATGATCGCGGTGCCGATCAGCCCGATGCAGCGCATGGCGGTGGTGGCGGTGCCGGACTACTTCGTGCACCACACCATCCCCGCCGTGCCGGCCGAGCTGGCCCGGCACAACTGCATCGGCTTGCGCCTGCCCACCCATGGCGGCCTGCTGCCTCGGGATTTCGAAAAGGACGGCCGCGAGGTCAAGGTGCGCGTGGAAGGCCAATGGACCTTCAACGGCAGCAGCGCCATCCTGCGTGTCGCGTTGGCCGGCGGCGGACCCGCGTTCTTGCCGGAAACCATGGCGCTAGGGCACATCGCCGCCGGCCGGCTACGCCGCGTGCTGGAGGACTGGTGCGAGCCGTTCGATGGCTCACGCCTATTACCCCAGCCGCCGCCAATCCTCGCGCGCACTCAAGGT…	Not in COG
>group_7083	ATGAGCAACACCACCTCACGCGTGTGGCTGGGCAACGGGCTGGCTCTGCTGGCGCTTGCGGTCATCGTCGGCTGGCTGGCCGGCCTGCATGAGGGCGCATGGTGGAGCCCACCCACGCCGCATCGCTGGCAACTGGCAGCGCTCGGCCTGGCAATGTATCTGAGCCTGTGCGCGGTCGTGCTGCTGCGTGCCCGCAAGCGCGTCGGCGCACAACGCGCAGACGCTAGCGGCGTGTTGATCGTCTGGGCAAGCCAGACCGGATTTGCGCGTGAGCTGGCGCACCGCAGCGTTGCCGCGCTGCAATCGGCAGGCGTCGGTGCGCATGCGCTGCCGATCGAAGCCGTCGATAGCGATCAACTCGCACGCGTGCCGCGGCTGCTGTGCATCGTCAGCACCACC…	Not in COG		Yes
>group_7084	ATGCAACCGCGTACCAGCGGGCAATGCAGGACTGATAGCGCTAACACGGGGCGCAGCCTAGTCACGCGTGGCGGGGCTTGTCACCGTGCGTTGCAGCAAACACACCAAGCCACATGCAGGCACAAAACACCGCGTGCGCTTGAGTCCGCAGCGCGAAAGCAGGCGCAGCGTGGCTGTAAGCGTTACCAGCCAGTGACCGCGATAACTACGCCGCAACGGCGCAGTTGCATGTGGTCGCCTGGCCGCAGCAACACCATACGAAGCAGTTGCGCAAAGCAGCGCGAGAATCGCAGCGCGGCCGCCTTCAACGGCGATGTGCTGAGGCGCACACGCGTGGCAGTGGACGCCGATGCGAGCACGTCATTGTGCGCTTGCGCGCGACATCGGACTGCAGGGCGC…	Not in COG
>group_7085	ATGGAGCCAAGCGCGCAGGCTGCAAGCGTCGCCAACCTGATCGGTACCGCCGCTACAGGTGCGGCGATGGCGATCGGCCAGGCGCCGGCCTTCGCGATGGGGGCGACCTATCTGGCGCTGTCGGATTCCATCGCCCTCGCAATGGAAAACGCAGTCGCCAACCAGCAGCGCGGACAGGTGCTTGCCGATGCAGCCCTTACTCAAATCCTTGCCTTAATCATCCAGAAGGGAGCGACTTCGTCATGA	Not in COG		Yes
>group_7086	ATGCGCACACATGGAACCTTGACCCGCTGGAATACCGATCGCGGCTTCGGCTTCATCACGCCGGCGCAGCCGGGGGATGATTTGTTCGTGCACATTTCAGCGTTTCCCCGCGGCTTCGAAACGCCACGCATCGGCGAAGTGATTTCCTTCGAGATCGAACCGGGCAAGGATGGGCGACGGCAGGCCGTGCGCGTGATGCGCGCTGGCGCGCAGTCAGCCGGACGTGGTGCGCGCCGGCAGCATGCGGCAGCGCGATCGCCATTGCCCCATCGCTCGCTCGGGCTGGGCAAGGTCATGTTGCTGCTGCTTGTGGCAGGTGCTGGCGGCTATGCGTACCTCAGTCGGGACGCGCTGATGCCAGCCCCCGCCCCCACTGAAACTGCATCAGCAGCTCCGGCA…	Not in COG		Yes
>group_7087	GTGTCGCACCTGCTTTCCCCGTTGCGCTGGCTGGCCGCACTCGGCCTGACCGCGCTGATCCTGCACACCGCCATGACGCAGGACTTTGCTGCGCCTGCGACGTCCATCGCGAAGCGACGTTGCGAGGATTCAGTCGTGCGCGAGCAGGCCGTTATCGAGATGACACGGTGTGCGGTGTGCCTGGTGTTTGGTCGGCGCACTGCGACGCGGTAA	Not in COG	Yes
>group_7088	ATGAGCCAGTCCTTCGAACGGTTTGTCGCCGGCAGCGACGGGCTTGCCGCATTGCTGCGTGCACTGCCGGCGCATACGCCGCCGGCGTCGATGCAGGCGTGGTTCGCACAGGCCGCACGCAACGCCGATGCCGAACGCGCTGCAGTGCATCCACCGCAGGACACCTTGCAGTTCGAAGCACCCGCCACGATGGCGGCGATGTTTGCGGCGGCCGCCGCGCAGGCGGAGCAGGCGCAGGCCGCACGGCGTGCTGCCGTGCAGGCGCGTCTGGCACAGGGCCAACCTCTCGATCAGGCCGGGACGACGAACCTGGGCGAGTCCGCGCGTGCGTGGATCGCCGCGCAACCGCTACACGCCGATACGGCAGAGCTGCGTCCGACCGCGCGTGTGGCCGCAGCA…	Not in COG
>group_7089	TTGCGGCGCCACGGGCGGCAGCGGCGGCGGCGAGAACGCATCCTCGATGCTGGTCTGCGCGCGGCCGGTCTGGGCCTGCGCGATGAAGTCCAGCGGTGCCTCGCTCTGGTCGGCATCGCCCGGCAACTCGATCTGCTCGATCTGCAGCGGCGTCGGTTCGGCAACCGCCGGCGTGGCGCTGTCGTCCTGCTCCAGCGCACTCAGATCCACGGTGTAGCTGACCTGCGCGGCATCGGCCGACACGCTGCCGTCCTGCTCGGCCAACACCGGGTCGAACACCGAGGTGGCGATCGGTGCGGCGTGCTCGGTGGTTTCCAGCTGCCAGTCGCCGGGCGCCTGCGCGCCATCGTCGGACAGGTCCAGCGGCGCAACCGTAAACGGCACGTGCGCCTGGCCGGA…	Not in COG
>group_7090	ATGCGTTGGATGCCATGTTGCAGCCTGGCATTGCTGGCGTCGCTGGCCTGGTTCGCAGGCGTTGCGCCTGCCGATGCGGCCACTGCGCCCACCCTGTCAGCGCAGCAGTGCGCCGATGCGCCCGAGGTCGGCATCGACCAGGCGCTGATGTGCTATCACGATGCCATCGAGCGCCAACCGCTGGTCTACCGGCGCGTGGCACCCGCACGGTGGACGGTGTCGAAAGGCGCGATTACCTGCTGA	Not in COG	Yes
>group_7091	GTGAATACCATTAACGACAGTCAAGATCTGCATCGCCCAATCAACGATGAGCATGCCAACGTGCATGCTTGCGCATACGCAGGGGCCGCAGACGCAAAGCCATACGACGATGCCTTATCGCACTGGCACCAAGCCCCTCTCGACGCACGCGTGATCTGGCGGCGGCAGCTCATGCTCCAGGATGGCATGTCGGTGCTGTTGGCAGCCTGGCAGATGCCGCATTCGCCGCGCTGGGAGTGGGAAGCCATCGACCTGCGGCAGGATCGGCACCTGTGCGGCGGCAACTGCGATTCATCGCTGGCGGCAATGCGCGCTGCCGATGCCTGGCCGGCACTGTACGGTGACGATTCCGCGGTGCTCACCTAA	Not in COG
>group_7092	ATGTCTCACGACATCCATGAAGCACCCACGTTTGTGGTGTACCAGGTCGTCCATGATGTGGGGCCGATCTCCAATGCCCGCGAAGGGACGCGTGCCGCCTGGCGAAGCCCGAATGCCCATCTCGGCGTCGCAGGTAAGGCTGTGCATGCGCTCACGCTTGCCGGCGCCGATGCAATCGCTAGCGTCGATAGCGCGTTGACGGAGCCGCAGCGATGA	Not in COG
>cobS	ATGGGACGAGGTGGTGGCCTCGACGCGCTGGTATGGTGCCTGCGCGGTGTCACGCCGTTGCCTAGCACCACGCTGCTGTTGAACAGCTGGATCTGTCTGACCGGCGGCCTACATCTGGATGGGCTGGCGGACACGAGCGACTTCTGGGGCGATCGCACGCGCACGCTGGCGGTCATGCAAGATCCCAGCAGCGACCCGATGGCCGTGACTACGCCGCTGCTGGTGTTGCTCAAATGCGCCGCGCTGGCCGCGCTGCAGCCCAATGCTCCCGGCCTCGCGTGTCTGGCGCAGCTGCTGGTACGTACCGCGCTGATGGTCGTGTTTCTGATTACCTCGGTATTCGTGTCGACGGAATGGGCAGCGCGCCAATTGCGGCATTTGCACGAACTATTGTGGCCT…	Not in COG
>group_7094	ATGCCGGGACTACCGGCATGGCCGCATGCCTGCCACCGAGCGTCATCTCGCACATGCGAGTGGGCTTCGCCCCCGTACCCTCACCCCACCCCCCGCTCCGCGCCACGGCACGCGCTTGCGGCGCGGGCGCTCCAAGGCACGCGCGCCCATGGCGCGCCATCTGTGCCTCCTCGCCCCGACGGAAGAGGGGCTTCGGGCAACTTCGTCATGACCGCGTTCAGCACTTTTCGAAGTCGCGGCAACTCGAAGTCGCGGCAACGTGCCGAGGCGGCAGCGTGGCCGGGGATTGGCGGAGAGCGGCACACGGATGTGCCGCGACGGCGAGTCAGACAGGATGTCTGCCGAGCCGAAGAGCCGATCCCCGGCCGCGCTGCCGCTTTTACCGAAGCCAGTACCGAC…	Not in COG
>group_582	ATGAGCGCTGCACGACAGCTCTCGCTCGGTGCGTTCCTGATGGCCACCGGCCATCACGTGGCCGCATGGCGGCACCCGCAGGCCAGTGCCGACCCGCTGGTGTTCGACCATTATCGCGAGATGGTGCGCATCGCCGAAGCCGCCAAGTTCGATGCGGTGTTCGTGGCCGATAGCCTGGCTGCAGCTGGTGGGCCGGTGGCGTCGCGGATGGCGCGCTCCAGCCTGTTCGAACCGCTCACGCTGCTGAGTGCGTTGGCGGTGGTGAGCGAGCGCATCGGCCTGATCGCCACCATGACCACCAGCTACAACGAGCCGTATCACGTGGCGCGCAAGTTCGCCTCGCTGGATCATCTGTCCGGTGGGCGTGCCGGCTGGAATCTGGTCACCTCCGATGCCGCC…	Not in COG
>group_7095	ATGCCGCGTAAGGTCCCGCGACGGTGGGCGGGCAAGGACCAGTGGAGATGGTCTATGTGCACGGTAACAGCAGTGCGTAATGCGCGTTGTTCGGTACTCGACGTCCGACACACGCGCGACAAGTGGCTTTTCACAAGATTGCTTTTGGTGTTGTGCTCCAAAGGACTGGACGACGCCGATGTATCAGCTGCAGAGTGGCTGATCTGCCGCTTGGCTGCGGGGCCCTTGCCGGCCCACCATCGCAGGACACGCCGCAAGTACGTCCCTGTAGGCTCTTACGCGGCATCCATGCCGCGTAAGGTCCCGCGACGGTGGGCCGGCAAGGACCTGTCGAGATGGTCGGTGGTTTGGTTGCAAGCAAAGCATGGTGTGCGTTGTTCGGATCACCGTGCGTTCGAT…	Not in COG
>group_2543	ATGAGCTTGAAATGGATGCCGCGGGGTGTTGCTTTCCTTGTGGGCGCGGCGAGTCTGGTGCAGGAAGTGCTGTGGGTGCGGCTTGCGGGATTCGCGACCGGTGGTCTGCCAGAGACATTCGCGATGATCCTTGCGTTGTATCTTCTGGGTATCGCGGTAGGAGCGCAGCTAGGGCGTCGTCTGTGCGTTGGCCGGGTCTTGGACATCAGGCGTCGCGCGTCGCTCGTGCTGTTGCTGTCCGCGCTGGTCGATATCGCCGCCCCTTTCCTGTTTTCTTGGGGGATCGGTTTTCTTCCCGTGACTGTGGCAATGCTGCCACTGGTGATCGCAACCGCTGCGCTGAAGAGCGCATTGTTCCCGGTGGTGCACCATCTGGGCAGCAATGATGCAGTGGCATGG…	Not in COG		Yes
>pilE1_1	ATGAAGAAGCAGCAAGGCTTTACACTTATCGAACTGATGATCGTGGTCGCGATCATCGCCATCCTGGCCGCCATCGCGCTGCCGGCTTATCAGGACTACACCACTCGCGCCAAGCTCAGTGAAGCGCTGACGATGTCGGCGCCTGCCAAGCTTGCGGTAACGGAGACTGCATCGTCGCTCGGCGGTCTCGCTCAGGTTACTGCGGCAAATTCGGGCTACGCATTCCCGGGTGCCACTAAGTATGTCAGCGGCGTCGCCATCACCAATGCTACGGGCGTCGTCACTGTGACTTCCACCGTGCCGAACGCAACCGGTACCCTCCTGCTGACCCCGACTGATGTCGGTGGTGGCCAGCTGAAGTGGACCTGCTCTTCCGCCATCAACACCAAGTACCTGCCG…	Not in COG		Yes
>group_7097	ATGGGAGAGGTGGAATTCATTCGACCAAGCCTGTTGTGCAATTTTTTGTGGGATAAGATTTTCATTGAGTATGCAGGATATTCTCGGAACTTTCGCCCCGCATTTGTCGATTATCCGGATGCCAAGGGAGTTACCCTTGCTGGTCCGCGGGTCGAGAGGATAGCTGGAAGCGACATCGAGATATATAATTGTCGCGGACAAGGTATTCTTGTTGACAATGCTGACATCCAGTTGTCGGGGGTCACTAAGGTCGCTAATAACGGCCGAGGTCTTGGGGTGGGAGCTGACCGCGTGGGTGTTGGAATTCAAAACGGAGCGCGTGTCTTTATCCAGTCACTTTACACGGAGGCTCATAAAGCGTCTGTAGCCCAAAGCACGGATTTGGCTATCAATACTCCA…	Not in COG
>group_7098	GTGGCCGACAATGGGATTATTAGTCCGTTAAGGCTGGTGGATAAGCTTAAATATGATGGTCTGGCTTCTGCGAGGTCGTTCGGGATTCTCGGGGATGGATCTAACCAGACGGCATTGATCAATTCGGTACTGAGCCTTGGGAAGCCAATCTACTTTCCTGAAGGCAATTACGCGTGTTTTGATCAGCTTGTTGTGCCAGCCGGTGGCGGTATCATCGGGTGTGGCGAGAAAACTAGATTTATTAGAAATTTTAGCGCCGGAAAGGCACTTATAAGTTACGTGGGAAATGGTGGTGATGTTGGTCAGCAGCCTTGGCTTCGACGATTCGCCATTACAACTGCCGCCAATCAATTTGTCGGCGAAAATGATAATGGTATCGAAATTGGCATTGCTGCGCCT…	Not in COG
>group_7099	ATGACGGGATTCGGCATTCGTGATTGGGGATTGGCAAAAACAAACAAGCAGCAGCACGACAACAACCAGACCCGGGGAGCCCGCAATTACGAATCCCCAATCCCCAATCCCGATTCCCAGCACTAA	Not in COG
>group_2622	ATGAACTCGATCCGTCGCGCGCTGTTGCTGGCCTTGCTGGGCGTGCTGTCGTTGCTGATGCTGGCCGCAGCCGGTTTCAGCTATCGTGCCGGCCTGCAGGAAGCCGGCGAGATGTTCGATGCGCGTCTGGTGCAATCGGCGCGCGTGCTGCTGTCGCTGGTGGACCAACCTCTGGGCGATCTGCCGCAAGGCGAGCCGATCGTGATCCGTGGATGGCACGGGCAGGCGCAAGGCGTGGGCGAGGCGCTGGCGTTCAAGGACGGCCATGCCTACGAAACCAAACTGGCATTTCAGGTGCGCAACGCGGCCGGCGCGTTGGTCCTGCGCTCGGATAGCGCGCCGGCGCAACCGATGGCGCCGTTGCGTGCCGGCTATGCGGACGTGCAACTGGCCGATGGC…	Not in COG		Yes
>group_7100	ATGCCCAAACGCCTTTGGGACGCCGTGGAATCCGGCCATGAGCTCTTGCTTGCAACCATGCACACCGACCATCCCGACGGGTCCTTGCCCGCTCACCGTCGCGGGACCTTACGCGGCATGGATGCCGCGTAA	Not in COG
>garD	ATGTCCGCAACCCAGCAACCCACCCGTTGGCTCAGCATCCGCGCCCACGCGCGCGACAACGTCGCCATCGTCGTCAACGATGACGGCGCGCCGGCCGGCGCCACCTTTCCGGATGGGCTCACCGCCGTCGAACACATTCCGCAGGGCCACAAGATGGCGCTACGTGACCTGGCCGCCGGCGCGCCGGTGATCCGCCTGGGCGCGGTGATCGGCACCGCCAATGCCGACATCGCACGCGGGGCCTGGGTGAGCGAGCAATTGCTGGCGATGCCCGAAGCGCCCGATCTGGCCGCGCTGGATCTGTCGCTGCAGCCGGCACCCGCACCCGCGCCCTTGGATGGCTACACCTTCCAGGGGTATCGCAACCGGGATGGCAGTGTCGGCACGCGCAACATCCTG…	Not in COG
>nicP	ATGAAAAGCATGATGGCGATCAGCGGCGCTGCGCTGCTGGCGGTCGGCGCGGCCGGGCGTGCGCGTGCGCAACACCCCGATGAGGGGGTCTGGAATGGCGCAACGGCCGAAGTCACCGCACTCAACTTCTACTACAACCGCGATTTCCGCAGCGGCGAAGGGCAGGGCAAGCGTGCCGAGTGGGCGCAGGGGTTTGTGGTCGATGCCCGTAGCGGCTATACCCGCGGGTCGGTCGGCGCGGGCCTGGATCTGCTGGGTATTGGCGATTTCAAGCTCGATGGCGTGCGCGCCGAAGGCGGCACCGGCCTGCTGCCCAGCAACGACGACGGTACTGCGCAACATGCGCTGACGCGGGTGGCACCCACGCTCAAACTGCGCGCCTCGCAAACCGAAGTGAAG…	Not in COG	Yes
>gudD	ATGACTATCCACACCGCACCTGCAAGCATCGGCGCCACGCCGCGCATCACCGACATCCGCGTGGTGCCCGTCGCCGGGCAGGACAGCATGCTGCTCAACCTCAGTGGCGCACACGCGCCGTACTTCACCCGCAATGTGCTGGTGCTGCGCGATTCGTCCGGACGCACCGGCGTGGGCGAAGTGCCTGGCGGCGCGGCCATCGCCGGCTTGCTGCAGGAAGCAGCGCCGCTCATTCGCGACCGCTCCATCGCCGAGTATCAGCGCATTCTCAATCAGGTGCGCACCGCCTTTGCCGACCGCGACAGCGCCGGCCGTGGCCTGCAGACCTTCGATCTGCGTATCACCATCCATGCGGTGACGGCCATCGAGTCGGCGTTGCTGGATCTGCTCGGGCAATTC…	Not in COG
>gudP	ATGGCTATCGATTCAAAAACGGTCGGTTCAACGACGGTTCCGCGCAGGCGCTACCTGATCTTGCTGATGCTGTTCGTGGTCACCACGATCAACTATGCCGATCGCGCCACCTTGTCCATCGCCGGTTCCGCGGTCCAGGATGCGCTGGGCATCGACGCGCTGCAGATGGGCTTCATTTTTTCTGCGTTCGGTTGGGCATATGTGGCCGGGCAGATTCCCGGCGGCTGGTTGCTCGATCGCTTTGGCTCGCGGCGCGTGTACGGCCTGTCGCTGCTGATCTGGTCGCTGTTCACCGCCTTGCAGGGCTTTATCGACTGGGTGCCGGTGACCTGGGCGGTCACCACGCTGTTCGTGCTGCGCTTTCTGGTCGGCATCGCCGAAGCGCCGTCGTTCCCGGGC…	Not in COG		Yes
>group_7105	ATGCACAGCATCACGGGCCAATCGCTGATCGGGCAGCGCGACGTGCGCGGCGCAGGGGAGGAATTTCATGCGCTGGATGCGGCCAGCGGTGCGGCATTGCAGCCGGCATTCGGCTCGGTGAGCGCACAGGATCTGGAACAGGCCTGTGCGTTGGCGCGGGCGGCGTTCGATCGTTACCGCGAAACGACACTAGACGCGCGCGCAGTCTTCCTGGAAACCATCGCCGAGCAGATCCTGGCACTGGGCGATGCCTTGATCGAACGCGCCATGCACGAAAGCGGCTTGCCGCGCCCACGCCTGGAAGGCGAGCGGGGGCGCACGGTGGGGCAGCTGCGCCTGTTCGCCAACGTGGTGCGCGAAGGAAGCTGGCTGCAGGCGCGGATCGACCCGGCGATGCCG…	Not in COG
>group_7106	ATGAGCAGCAGATACACCCCTTCCGAAATGGCCCAAGCGCTTGGCGCCGGGCTGTTGTCGTTTCCGGTGACCCATTTCGACGCCGACCTGGCCTTTGATGAATCCGCCTACCGCAGCAATCTGGACTGGCTGTCCTCGCACCCGGCCGCCGGGCTGTTTGCCGCCGGCGGCACCGGCGAGCTGTTTTCGCTGACGCTGGAAGAAGTGAATCGCGCCGTGCGAGCAGCGGTGACCCAGACCGCCGGCCGCATGCCGGTCATCGCACCGGCCGGTTACGGCACCGCGATCGCCATGGAGATGGCGCAGGCTGCCGAGCGCAATGCTGCCGACGGCATCCTGCTGTTTCCGCCGTATCTCACCGAGTGCGATGCCGATGGCGTGGCCGACCATGTCGAGCGC…	Not in COG
>group_7107	ATGTTCGATCTGCAGCAACTGCGTTGCTTTGTCGCCGTCGCCGACGAACTGCACTTCCGTCGCGCGGCCGAGCGCCTGAACATGACCCAGCCGCCGCTCAGCCGGCAGATTCAGCTGCTGGAGCACAGCGTCGGCACCGCACTGCTGGAGCGCAACAGCCGGCATGTGCGGCTGACCCAGGCCGGGCGCAGCCTGCTTGCCGAAGCGCGCGCGATCCTGCGCATGGCCGAAAACGCCGGCCTGCGCGCGCGCCGGATCGGTACCGGCGATGCCGGTAACGTGTCGGTGGGTTTCACCGCCGGTGCCAGTTACCGCTTCCTGCCCGAGGCCATCGCGCGGTGGCGCAGGCAAGCGCCGGATGTGGATCTGCAACTCAAGGAGATGGTCAGCCTGGCGCAA…	Not in COG
>group_7108	ATGACCGCATGTTTCCTCCGCCATCCGATTTCCCGCCTTGCCGCCGGCCTGCTGCTCAGCATCGGGCTGTGTGCAGGGCCTGCCAACGCGCAGGTGGTCGTTACCAACCCTACGGGTATGGCAAAGGACCTCAAGGAATATGCGGAACAAGCCAAGCGATGGACCGAGACGATCAAGCAGTATCAACAGCAACTGCAGCATTATCAGCAGCAGCTCATCAAATTGCAGCGCCTGCAGTTCAATGAGCCCCAACTGGAAAACAACTTCGTCTTGCGCGATTTGAGTCATGGGCTGGACGCTTACTGTCCCGGAGCTTCCGGCGTTGCGGGCATTTTTTGA	Not in COG	Yes	Yes
>group_7109	ATGGGCTGGACGCTTACTGTCCCGGAGCTTCCGGCGTTGCGGGCATTTTTTGAAAAAATGGTGCCGATTTCATTGGGCTCGCTTACTGGCAATGATTTGCAGAAAACGCAAAACGAGATTTGCAAGCAAATTGTGGTAGCACAAAACTCGCAGTACAACGAGGCGATTTTGATGATCCAGCGCCTTGTGGAACGCTCCAGAGACTTCGAACGTGTGCAACGCCAGCGCGATGGAGGGGGAGACAAGCAGGGTGCGCTCGCTGCGAACGACAACGAAGTTCAGCGTTATGCGGCACGCAACGCGATGGAACTCAGCCACTGGGAAGCCAGGATGAAGGCCTATGACATTTACATCGCAGGCCTCAGGGACGACCAGAGTCTGCTGGCCAAGCGGGCGCTG…	Not in COG
>group_7110	ATGCTGGCGGGCTTCGGTACCGCCAGCCCACCGATGGCCGCTGGGGCGATGCTACTGCTGTTCAAGTTCACCATGGCTTTCCTGATCGGCATCGGGCCCATCTTCATCCTGGCGCTGGTCTTCGACCAGACTAAGGACCTGTTTAAGAAGTGGTTGTTCTACGTCATTGGTACCTTGTTCTCGATGGCCATGCTGTCGGTGGTCACGGCCATGGTGCTCAAGTTCACCGCGAAGGTGGCCGCGGCCTACTGGGCGGTCAAGTTCATTAAATTCGGCGATGCCGAAGGCTTGTCCAGCCAGGCCCTGCAACAAGGCGGCATCGGCCTGATCATGACCTTGCTCATCGTCACCGTCCCCACCATCGCCGCCGCCCTATGGCAGGGCAATATGGGCACGTTC…	Not in COG		Yes
>group_7111	ATGGTGGAAGCGTGGTGTCGCGTCCGGGGGCGGACCGTGTGGCGACATAAATGCCGCCACCGAGCCTTCATGGATGGGTTCACGGCGTGTCCCGACACTGAATGCGGCTCCGCGCTGCCGACCAGCTCCGCTTACCGATCAATCTTGCGCACGACATCTGGCGTTCCACGCGTATGCTTCGGTTTGCTGCGGGCGCTTGCACGCGTGCCGGAGTGGGACACGCCGCAAGTACGTCCGTGTAGGCTCTGGCGCGGCATCCATGCCGCTCAAGGTCCCACGCCGGCACCCGCGCAAGCACCACCAGTTGTTGTAGGTTGCGGAAAGAAATGCCGGGGTCCTGCTTCGCTACAGCTCATTCGTAGCGTCCATCCTGGCGCCGTAAGAGCAGATAGATGGCTT…	Not in COG
>group_1268	GTGGAGGCGGCCGCCGATGCACAACTGCCCGCGGTGATGCGCACGGCCGCACGCGGTCTGCCGGCAGCCGATCTGGCCCTGGCCAACGACTACGCCGCGTTTCTGGACAAGGTGCATCCGCGTGCATCGAGCTGGCCCAGGACCGAGCGCAGCCGGCGCATCGCAGTCGATGGCCTGGCCAAGCTGGCCAAGAGCGGGCCGCCATAA	Not in COG
>group_7112	GTGTGGGCGGCCAGCGACGCTGGTGGCGACCCCAAGGGCCATTTTGTATTGCTGCAGTTGCCGCTGACACCACAGTTGACTGTGCTTGATGCCATGGGTGCTGACGCCTGGTTGACCGATATGCCCTGGGTGCACAGCTATCTGCTGTTGGTTCCGCCATTTCTGGTGGCGCTGTATCTGTTTGGCTATGCCGTGCAGTGGCTGATTGAGCGCCCCTCGGCACGCGGGCATTGA	Not in COG		Yes
>group_953	GTGGTGGCTTCGCGCACCTTCCTGGTCGCACGCCCGTCCAGCGGCACCGACACGGCTGCGGTGGCAGCGGCATTCGAACAGGCGATGACGCAGGTCACCACCGAACTGGTCGGCTGGACCTTGGTCACCGGCCAGCAGGACAGCCAGAGCCTGCCGCGTCCGCTGTAA	Not in COG
>group_7113	GTGCTGCGTTGCCTGCTCCGCCTGCTGCTGTGCCTGTGCCTGGTTGCCAATACGGCCACCGGCGCGTGGGCGTCGGTGGGCATGGCGCTGCCGGGGATGGCGTCGGCCGGGGCGGTTGCGACCGCGTCGATGGCGCACGCGTCGATGCCGGCCGCGATGCCGTGCCATGCCGACATGCCGCCGCCGGATGCGGCGCATCCCCCCGATAAAACCCGGCACGCGCACGCGGCCGACTGCTGCAAGCTGGGCAGCTGCGACTGCCTGCAGCACTGCAGCCTCGCCTTGCTGACCCTGCCTGCGGTGCCCGCCGGCCTGCCTGGCCGCGCCACCCTGCCTGCCACCCTGGCGAGCGCGGCAGTCCAGTGCCCGAGCAACCGGTTCGACCTCCCATCGCCTGAG…	Not in COG	Yes	Yes
>group_7114	ATGCGCGGCCTGCTCTCCAGCCTGTTGCAGCGAGCGGCGCCGGCCACAGTGTGCCCGGCGCCGCTCGCTGCCGGGACGGCGTGCGCCGTGACGCACGCACAGCCACGCATCGAAGCCGGCTCGACGCTGCACACGCTGGCCGGGCTGGACCCGCTGGCGGCCGCAGCGTTTGCCGATGCGTTTGCGGTGGAAGTGCAGCGCGCCATCGCCAGCTGCACGCTCGGCCAGGCCAGCACCACCCAGGCGCAGGCACTGGAGCAGATCCATGCGCTCAAGAACACGCTCTCGCTGACCGGCTCTGGCGAACTGCTGAACGCCTGCGACCGGTTGCGCGGCGATGTCGACGGCGGCGAACCGGGGTCCGCGCTTGCGCAGCGCTACGCCGCGATTGCGACCGCG…	Not in COG
>group_7116	ATGCAAATCAAGTTCGGGATGCACATCGGATTCGACATGCACGATAACGTCTACCGTCTACCGTCTACCGTCTACCGTCTACCGTCTACCGTCTACCGTCTGCCGCCGCCCGCCGCCCGCTGCCCGCAACCGTCCGCAACCGCCAAGAACGCCAAGAACGCCAAGAACGCCAAGAACACCAAAAACCGCCAGGCAACCTCAGGCCAAGTTCCCGCAGCCGCCGTCAGCGCCGCGCGGGTACTTCGCTGA	Not in COG
>group_7117	ATGCCGTCAGGGGAGATCGCCGAGCGGCTTACGATCCCCCCAACACGAATGAGCTTTCACCTCGCAACGCTGGAGCGTGCTCGCCTGCTGCGCTCCTGGCGCGATGGGCGACGTGTCCTTTATGCGGCGAGCTACGAGGACATGCGCCAGCTGCTCTCGTTTCTCACCGAGGACTGCTGCTCGGGCAACGCAGAGATCTGTGGTGTGGCCCTGACTCGTTGCGCATCGGAAACCTGCGTTTGA	Not in COG
>group_7118	ATGGGCATTGCGCCGCACGATCTGTTACGCCAGAAGGGAACCCCGTACGCGGAGTTGGGCTTGGGCAACCCTGCCCTCACTGACGAACAGCTGGTGGACGCGATGATCGCGCACCCAATCCTTATCAATCGTCCCATCGTCGTTTCCGATCGGGGCGTCGCGCTCTGCCGGCCATCCGAGAAAGTGCTCACGTTGCTGGCCCACCCGGTCGCGTCCTTTACGAAAGAAGACGGCGAAGCGGTGACGACAGGCGGAGCGTCGAAGTGA	Not in COG
>arsH	ATGGGTGGCGTTGCCATGGATCTACCCGGCATCGATCCGACACACCTCACCCCAATCGACGTCAACGCACTGGCCACGCCCGGCGACCCCAGACATCCGCCCCGCATCCTCATCCTGTACGGCTCGTTGCGCGAGCGCTCCTATTCGCGGCTGCTGGCAGAGGAAACTGGACGCTTGTTGCGCTGGTACGGCTGCGACGTACGCATCTTCGATCCGCACGACCTGCCGCTGCCCGACGGGGCGGCTCCAGACCACCCGAAGGTGAGTGAATTACGCGAGCTCGCCTACTGGTCGGAGGGTATGGTTTGGGTCAGTCCGGAGCGCCATGGCGCGATGACAGGGATCATGAAAGCGCAGATCGACTGGATTCCTCTCACCGAGGGCGCCAAGCGCCCGACG…	Not in COG
>arsB	ATGCTTGCCCTCGCGATTTTCATCGTCACCCTTGTTTTCGTCATCTGGCAACCGCGCGGGATTGGCATCGGCTGGTCGGCCCTCGCCGGTGCCGCAGTCGCTTTGGCTACCGGCGTCGTCGGGTGGAACGACGTCGGCACCGTGTGGGGGATTGTCTGGGATGCGACCTTTACCTTCGTCGCCCTCATCATCATCTCGCTCATCTTGGACGCGGCTGGCTTCTTTGCCTGGGCAGCACTGCACGTGGCTCGGTGGGGCGGCGGCAATGGTCGGAAACTGTTTCCACTGATCGTTCTGCTAGGCGCCACGATCGCTACGGTTTTCGCTAACGATGGCGCGGCACTTTTGCTGACGCCCATTGTTCTCGCCATTTTGCTGCGCCTAAATTTCCCACCTGCC…	Not in COG		Yes
>group_7121	GTGTGGGACAAGACCGAAGGCATGCGGCCGCAGTTGGGGCGCTGCTGGAACCAAGCCGAACACATCGTGTGGGGCAGCAAGGGCAACATGCCAATGGATCGCCGCGCGCCTGTGCTGCCGGGGGTCATCCGTGAATCGGTGCGCAAGGCTGACAAGCATCACCTGACCGGCAAACCCACCGATTTGAAGCGGCAGCTGGTCAAGATCTGCGAGACAGGCGGATGA	Not in COG
>group_7122	ATGTCCTACGACACCCAAGAAGCACCATTGTCGGCGGCGAGCCAGATTGCCCGCCAAGTCGACCTGATCATCAACACTCTCGCTTGCAGCCATGCCACGTGGCTAAGCCTGATGGCACACCTCGCAAGTACACGCGAAGCCATCTACACCGTCACGTTTGCCGACGCTGCTGCAGCGATCACTACCGTCGATGTCTTAGATGCGCAGGTGCGGCGATGA	Not in COG
>group_1683	ATGAGCACTAGCAAACAGTTCCAGGTCTGCACCGGCGTCACCCTCAGCTTCGAAATGATGCAGGGCTATGTGCTGGCCATGCTGCATTCCCACGCGCAGCCCGGTCTGCCGCCGCTCCTGATCGCCTGCGAAGCCACCGGCTTCGATGACGTCTTGCCGGGCGGCGATACGCAGAGCATCGTGCTGGGCCGGCTGCACGTCTGCATGCATGAAGACCTGGCAGTTGATGTCCTCACCTGGCTGCGCAGGCAAGCGCACCGTTACTGA	Not in COG
>group_7123	ATGAAGCCCCAATGGCTCCTGTTCAACGACAGGGATCGCGATGCGGTCCGAGTGTTAATGGCGTTTTTGCATGGACGGTTGTCGGAAAGGGCCATCGTCGAATGGGCGCTAAGGTCGAAACCACACGAGATTGTCAAGCGTGTCGCAGTTTTGCAATCTCTAGAATTCCTGGATGCTAAGCAGCTCAAGGAGCCTTGGCGATCGGCGTGGAGCCTGATCGAGGAGAGCTGGGATCAGGAACTGCCGCAGTCATCCGGAATCGATGCCTACCGTGTACAGCGGCGCATCTCTGCCGGCGAGCGCTCCGGCTCACTGATCTCCGCCATCGTCGCTGTAGTGCAACCGAGGGTTCACGTCAGTTTACGGACTGAACGGTCTAAAACGGTGACTTCCAAGCGC…	Not in COG
>cobB_1	ATGCTCGCGCACGCGAGAGGACGCGTTCTATTCATCGCCGGTGCCGGCGTATCTAAGCCCGCAGGGTTGCCTGACTTTCGCAAGCTCGTGCTCGATGTCTACGCGAAGCTAGACGCGGGCGTGCATGCCGTCGTGACGGGCAGCAAAGATGACGAACCCGGCGATTTTAGCGGCTTGACCAGCCAGCAAATAGCTGAAGTCAAAAGATTTAAGCGGCGGGACTACGACGTCGTACTGGGCATGCTAGAGCGCAGGATCGACGACAAACCCAGCGGCACGAGTCGGGTAAGAGCGACGGTCGCAGAAGTCCTTCGTGCGGCAGGGCCGAAGCCTGCACCGATCCACAAAGCGCTCATGCGACTGGCCGACCGCGGCGGCGCTTCCGCTATTGTCACCACG…	Not in COG
>group_7125	ATGAAGGCTTACGCAATCGTTGCGCCTCTCAAGTTCGTTGATGCAAGCGAGTTCATCATCCTCGGTGCGCAGACTCAGGATGCTACGGGAACGCGCTCCGAAACCATGATCTACGCAAGGTACAGCGATCCGCTTGACGCGGAACACATCGCCGAGGCCCATGAACTGATGAAATCTGAGAGAATCCTGTCGGACGTGCCGACTCAAATGACACGCAAAAAGCAGACGCAGCCCGATTTACCTCGTCGTTTTACTCGCAATGAGCCATGCCCCTGCGGTTCTCTCAAGAAGAATAAGAAGTGCTGCAACCAATACGGGCCTCGATACAGCAAGCGTTATGCAGTGGCGATCAGCTAG	Not in COG
>group_1490	ATGGCCGCCCGAGATCCGGTTCCTTTCACCCGTGACGACACCGCCACGCGCAATCGTCCATTGCGCGCCGAAACGCCGCCGGCCGACTATTGGCGCCGCTGGGCCGACGAGGCCGCGGCGGCGGCCACCGTTGCCGAGCCGGTGAGCGCGGCCATCATTCCGGCACCTGCGCTCGCTGCCGCACCTGCACCGATCGTGCCGATGGCGCCAGCGCAGTCCGCTGCACAAGGCAGCAGCGCGCACGCGACGGCCGCAGCGCCGACACCGACGACCGCCCTCCCCCCCGCGCGAGGGCGATGA	Not in COG
>group_635	ATGCCCATCACCCCGCAAGAAGCCCTGCAACGCACCATCGAACACCGCGAAATCTTCCACGACGAAATGGTCGAGCTGATGCGCCAGATCATGCGTGGCGAGGTCTCGGACATGATGGTCGCGGCCATCCTCACCGGGCTGCGGGTCAAGAAGGAAACCATCGGCGAGATCGCCGGCGCAGCCACGGTGATGCGCGAGTTCTCGCGTCGCGTGGAAGTGAGTGATCGCCGGCATATGGTCGACATCGTCGGCACCGGCGGCGATGGCTCGCATACCTTCAACATCTCCACCTGCGCCATGTTCGTGGCCGCCGCCGGCGGTGCCAAGGTCGCCAAGCACGGCAACCGCAGCGTCTCGTCCAAGTCCGGCAGTGCCGACGCGCTGGAGGCGCTGGGCGCG…	Not in COG
>group_7126	ATGAAAAGACTCGCAGGTTGTATGCTCGCTGGCGCCCTGATGTTGCCCGCGCTGGTATCGGCACAGATCAACACGCTGCCGTCGCAGCCGCACTTGCTGGTGAAGGGGCAGGCATTTCGTACCGTCGATCCGGATCGTTTCATCGTCGATCTCAAGATCAGCAAGACCGACCTGCAGGCGGATCTGGCGCGCCAATTCGTGGAGGAGCGCGCCAAGCAGGTCTTGCAGGGGCTTCAGCGCAATCACGTGATGAAGGATTCGCTCTACGCCTCGGCACTGTCGATCTCTCCGCAATCTCGCTACGAGAACGGCAAGCTGGTCTTCCAGGGAACCCAGGTGGAGCGCAAGATCCGCGGCACCTTCACGTCCTTGAAGGATGTGCGTGCCTTTCTCGGCGGG…	Not in COG	Yes
>group_7127	TTGCTCGGCGAAGCGCTGGTCATCGTCACTCCTGCCTTGCAGGCCGACTTCCGCTACCTGATCAAGCAACGCGGCGCGCTGCTGGCCAAGGGCATGCTGCTGGGATCGCAGTTTGCCACTCTGTTCGAAGATGGCCTGTTCTTCGAGCTGGCCGCGCATGCCAACGCGATGGCCCAGCGCCTGCGCGCGGGACTGCTGGCCGCTGGCGCGCAGTTCACCAGCGATTCGCCGACCAATCAGCAGTTCATCGCCGTCAGCGTGCAGCAGGCCGAGCGGCTCGCGCAGCGCTACGACTTCGAACGCTGGGAAACGCGCGGCGATGGGCGCCTGGTCATTCGCTTCGTTACATCGTGGGCAACGACAGCTGGTGCGGTCGATCGCCTGTGTGCGGATGTCGCA…	Not in COG
>group_7128	ATGCGCGGCCAGCTCGAAGAACAGGCCATCTTCGAACAGAGTGGCAAACTGCGATCCCAGCAGCATGCCCTTGGCCAGCAGCGCGCCGCGTTGCTTGATCAGGTAGCGGAAGTCGGCCTGCAAGGCAGGAGTGACGATGACCAGCGCTTCGCCGAGCAATGCGCCGTTCTTGGTGCCGCCGATGTAGAACGCATCGGTCAACGCGGCGATCGTGGGCAGATCCAGATCATTGCCCTTGGCGGTCAGCGCGGCGCCCAGGCGTGCGCCATCCAGATACAGCAGCAGATCGTGCGCGCGGCAGAAACGCGACAGCGCCTCGAGCTCGGCACGGCTGTAGATGGTGCCACTCTCGGTGCTGTTGGAGATGTAGACCAGGCGCGGTTGCACCATGTGCTCGTT…	Not in COG
>group_7129	ATGCACGACGATGGCGTGTCGCACACCTCGGCCTGCCACCTGGCTGACGATGTCGATGTGAAAGGCGTGCCCAACGTGGCCGCAGCGGTGCTGCCGCAGATGATCAAGCAACAGTCCGGCCACGTCTTCAATACTTCCTCGATCGCCGGGCGCAAGGTGTTTGGCCAGGGATTTGCGGTGTCCTCGGCAAGCAAGTTTGCAGTGACCGCATTCACCGAAGGCCTGCGGATGGAAGTCGGCAAGAAGCACAACATCCGCGTCAACCGGGCATCGTCGCAACCGAGCTTCCGGCACAGACCACCGGTGCGGAATATCAGGCCATGA	Not in COG
>group_7130	ATGATGCCCGGTTATGCCGGCACGGTTCGCATGCTGGACCCGATGGATAGTGCCGACACTATCCTGTTCGCGGCGCACGCACCGTCCAACGTCAACATCGCCGAAGTCTTCGTGCTTCCGATCGACCAGGTCTGA	Not in COG
>group_7131	GTGGTGTTCGACGGCTTCTACTGGATCATCAACTTCGGCTCGTTGTTCGCCTCGTTGTTGATCCCGCTGGCGCTGAAGAACCTGGGCCCGGCGTGGGCATTTGGCATTCCCGGCATCCTGATGTTCGTGGCCACGCTGGTGTTCTGGCTGGGCCGCAGGCGCTATGTGCGGGTGCCGTTGCCGCCGAAGGACCCGCACGGCTTCGGTGCGGTGGTGCGCCCGCACCTCGGAAAGTCGTGGTGCCATTGCGGGTTATCGGCGCGCGGGCGTCGCGCTTAA	Not in COG		Yes
>group_7132	ATGTGCAAGAGCCGCGCAGATGCGGAGTGCAGAAACCGTGGCTCCCTTGGCGAGCGCCACCGCGACCAGCTGATCGTCACCGCGCACGCTGTGCCGCGCTACGGCAAGCACGCAACTCCAACAAACATTTCAGTCAGCTTCAGCGCGGCATAG	Not in COG
>group_7133	ATGAAAACAGAGTTTCCTGAAATCCTCTGCGACATCAACGCCCGCATGAACGTCAACGGGTTCTTGCTGACGCAAGGCTCTATGGAGGATCTTGCCAGCTTGGGGCTAACCATCGAGCAAGCGGTAGGTATGCGTTTCAGCTTCAACGGCGGTGACGACCTTGACGAACACGGTGAGCCTGCCGACATCATGTTTGACGGCATGATAGAGAAGAGCGACAGATGGGGTTACTTGGCCGTCTCGGATTCTCGAGGCATCTACTGGCGGCGCAAGCCATGA	Not in COG
>group_7134	ATGGATCTAAAGGAATTTGTGAGAGAAACCCTCGTGCAGATTGCCGCTGGTGTCAGAGATGCCCAAACCGATGTGCGCACTTTGGGCGGCATCGTCAACCCTGCCACCCAGAATCCCTCAACCAGCGGGAACTCCTATTTTGCATCCGTTGATGACCTACACCACGTCTTCTTGGTGGACTTTGATGTTGCGGTGACTGTGGCTGAGAACGCCGGGACAAGCGCTCAAGCCAAGCTCAACGTCGCAACCATCCTCTCGCTGGGGGCTGGGGGTCAATCCTCCAACTCCAGTGCAGCTACTAACCGTCTCACCTTCAAGGTTCCACTTGCGCTTCCGATTGATGAGCCATCACATGCCAAGCTCTCCGGCGAGATCGCCGAGAGTCGAGCAAAGATGCGG…	Not in COG
>group_7135	ATGTTTAGTTCCGCGACGTGCTACTCCAACGGAAAGAACAATTGGCACGTAGCGCATGACGCACAAGAGAGCATTTATCACCTGTCCGCCAATGGCGACCTCCCACCGGAGTTCAATGACATCTACGCATCGCTAAAGCAAGAGCAAGACGACGCTGGCGGGGACAAATCCGACGTTGATTACATTCATGATGTTCCGGTGTCCTTAGCCAAGGCGATTACATCATTTAAGCACGACCAAGACATCCAGGGTAACTCCCCTGAGCCATTTGAGATTCTTGCATCAAGCAGTTCGCCTGCATCGGCTAAACCTTGGTGGAAGATCTGGTAG	Not in COG
>group_7136	ATGTATCAGAGAGCTGAAAGGACCATCAATCACGGCCTCAGCCTTGGTGCGAGACTGCTCCTTGGCGCCTTTGCCATGCTGTTTTGCGCCGTCATGGTCGTTGTTGCGCCGCCTACCGACAAGGCGATTTATTTCCACTTGTTTGCCGCTTTTTGCTTGCTACTCGCCCTTGCCTGCTTTACTCAAGGCCGAGTCAGGCAATTCATTGGCAGCCTCATTGGCTGCACCATCTTCGGTCTTGGCATCTGGTACCTTGTGGTCGAGCTTTCTAGGGCCCCAACTTGGCTTGGTGCGCGCAGTCAGCCATCAGTTCTAAACGATTGCTTGTATCTCTTGTTTATCGGTTTTCCAGGTGCGGCATACGCTTATCGGGCACGCTTTGGCATGCGGCGTAAGTCC…	Not in COG		Yes
>group_7138	ATGCGTGCTTCCACAGGATCAATGACTTCGGGTGCGGCTGAGGGTGTGTGGATCAGACCTCGGCTCAAGAGAACCAGCGCCACCGCTGGTGGCAGGCAACCCAATCCAACATCTTTCCGCCCGGGCAGGTGTAGGAGCGCACCTGTGCGCGAGGGCCTTACCGGGAGAGCCACATCGCGCACGGGTGCGCTCCTACAAAAAACCGTGGTGCTGTCGGCTCGAGATCAGCCGGGCTCACAGCACTGCCGCCAGGGCCAGCCTGGCCAGCGGCGTTTGGCCCTCTGCTGTCAGGTAGGAGCGCACTTGTGCGCGAGGGCGTTACCGGGAGAGCCACATCGCGCACGAGTGCGCTCCTACAACAACCTTGGTGCTCTCGGCTCAGGATCAGCCGGGCTCACA…	Not in COG
>group_7140	ATGCCAGCTATGGCAAGGCCGGCAGGCTCGGTACCGATGAGGCCATGGTGCGTCTCAAGCTTATCGCTGCTGGCCTCCTTTCCTGGAGAGCCTGAAAATTCATTCAAGCCGAACCCGCCCCGCGACTCGGTTCAATTCAGGAGCTCATCCCTCATGACGTATCTGGCGACACTTTTATTGATATTCCTATCGTCCTCTGCCGCCGCTGCCGTCCCCAAAGCTTGGCTGGAGCGCGTGCCTGATTCGGCCGGCAGTTGGCGCGATTGGACTGCGATTCCCGAAAGTGCGTTTTTTGAGGTTCCAGGGCCAATGTTGCCGAACGCAGAAGCCTTGCTTGTAGATGCCGCCTTCCTGGCTCAAGAGCAAAGTGACATGGCCTCCTTTGGCCGCCCTGATTTT…	Not in COG
>group_7141	ATGAAGCTGACAGCTGCGCAAATCCTTTCGACGCCTGGCCAAATCGAAGAGAACATCGGTAAGCACCTCGATGTCATTCGCCTGGCGGCGAGCAGGGGTGCGGATGTGCTGGTCTTTCCCGAGCTTTCCCTCACCGGTTACGAACCCGGATTGGCGCAGGCGCTGGCGGTGCGGCCGGCTGATCAGCGCTTTGATCAATTTCAGCTGGCAAGTGACCGGCACGGCATGCTTATCGCCGTTGGCGTGCCCACGAAGGGGACAACAGGCACCGAAATCAGCATGCTCTGCTTCCAGCCGGGGCTGGAGCGCACAAGCTACTCCAAGCAGCAGTTACACCCCGACGAGTTCCCGTTCTTCACCGCCGGCGCCGAGCAGCTTGTGCTCAGACACGCAGATCAG…	Not in COG
>group_7142	ATGCCGCCCGAAGTACAAGAACTGCAAGACGTCATTGCGTCCATTCCCGGCATTACCGATACAGCGGTGGACAAGGTCGATCTTTCTGATGTCACGGAAAGCGACTTCGGTCTTCTTCCGTATGCCGACCTGCCGCTCGGCGCGTTGAAGCGCACAAAGGGAGGCTTGGACAACGAGCTTGTCATCTCCGTCAATTTTGGTATCGCGCGCGATCCGAAAGGCCTCAAGGCACTCGAGTTCCTTTCCTGGTGGGTACGCGATTCGGCGCGAGCGGGCGAGCCGATGCAGATCAGGAGCGTTGCGCTTCCACCCATCGGCGATCAGTTTGGCACGTCACTTCGCTTTTGCATCGATTATTTCTACGCTGATCCCGAGCAGGATATCGGCAAGCTATTGTCC…	Not in COG
>group_7143	ATGAAATTCGTCTACATTCTTTGCATGCTGATCGCCGGTTTCTTGCTCGGCGCCGGTGGATTGATACGCTGGGGCGCGTTTCTTGTCGCGCCCGAGAAGCGGCCGTTTCGTTCGACTTGGGACCGGAGGGGATTTTTCATGGCGGCCGCCGGCATCGCCGGGATGATCGTAAGTACAGCAATCTACGAGGCTTCTCGCTGA	Not in COG		Yes
>group_7144	ATGCTGAAAGCGCTCCTATTGTTTTTGATCTTTTGCTCCAGTGACGCCCTCGCGCACGGTAGTCAGACACCCATTCCCAAGGCTGCGGCTCAACTGGTCACTGCGGTACATGACGCCGCGGTCTCGGAAAGGCCCGAGTCTCTGCGCAAGTTCATGGCGCCCGACTTTGTATCAAGCTTTGGCGGTGATGGCGGGCCCGATGAGGCCATCGATCTCTGGGGTCAAGATCGGTCCTACCTGAAGCAACTGGAGCGGGCTACAGTGGGCGAGTGCGTGCTCACGTCGCCCGGTTATCTGGAATGCCCTGCACAAGCTGGCGCTAACCACCGCGCTGGCTTCAAGCTTACAAAGGGCGGCTGGCGCTTTTTCTCATTCGTCGCCGGTGACTGA	Not in COG	Yes
>group_7145	ATGAGCAAGCAGGCGTTTGTCGATCTCGATTCTGCATTGGTAGCCATTGATGCTTTCACCGGTCTTGCGGAGGAGTTTGAGTTATCCATCCCCAGCGATCTGCAAGACCCATTTGGTGTCAATATGGCCGTCATCACCGACCGGGTACTGGCACGCGGCTGGTGGCCTGAGGGTTTTGAGAAAAAAAGATGGCTATCGGCTATATCGTTACAGCACCCCTGGCAGAACGGGTAA	Not in COG
>group_167	ATGCGTCGATCACTTTCCGTTCAAGCCAACGCGCAAGCGCGCCACGGTGCCGCCGCCCACCGAGATCGGCTGGCACTCGCTCGATCCCTCGATCACGCCGCGGCGCTACCTCGAGCGCACCCCCCATCCCCCGAGCCGCGCCCCGATCCCAACAAGCCGCGCCGCTCAGGCCACTCGCGCGCGCCGCAACACTGCACCGTCGGCTATGGCTACTACCCCGACAGCCACCAACGCATCCCCACGCTACGCCTGCGCGGCCGCTGGCTGGAGCAACTCGGCTTCACCATCGGCAGCAAACTCCACATCCGCATGCGCAACGGCGAGCTGGTCGTCAGCGTGGCTGTTGATGGCGGCATGGGCATGGGCACGAAGATCGACGGCAATTGA	Not in COG
>group_7146	ATGATAAAAATTAGCTTCCGACACCTGTTTCCCTTGCTGCTGCTTTCAATAGCGCTGCCAAGTGCATGTGCTCGCATACCCCATGAAGCAAAGCGGGATGCAGCCACGTCATCTGCTGCGACAGCGACGCCGCCCCCTCAAGAGAAGAGCAGAGGTACCGACAACGGTGCCGACATCGTCTCTGCGACTACTACTCTGCAAGAATTGCAGCGCCGGCTGCTGCGCTTCATTGATGGACTGACAGTGCCAGCTGATCTGGACTATCCCCAGATGGAGTCAGCACTTGGCATCAAGCTTGGACCACCGTCTGATCCGGCATACCCGTGGCGTGAAGTAAAGGAGGTTCCTCTGGTCGATGGCTATGAGCTCTACGCGACGCACCGCCCAACGAAAGATGGA…	Not in COG	Yes
>group_7147	ATGAACCGGGTTGAACCACGTATCGAGCCTCTACTTGCCCAGATGGCAAAAGACCCTGCACTTCCTGCTGGTGCAGAGGACAGCATTCGCCAGACGATCGCCGAATCACCCTATCTGTCGAACCTGCTAGGCGATGCCATTGAGAAAGGTCGAATTGGCGCGATCGCTGTTTCGCATGGACAGAACAACGGCGGCCACTTCCAGGATGGTAAGGACGGCAAGGCGGGCACACTCAATATCAGTGAAGCAGCGTTCAAAGATTTCACAGGTTCAGAGCGCATCGACTATCTGACCGAGGTCATGGGCCACGAAACAATGCATGGCGTGTTGGCCCAGCATCGTGCCGACGCCCTTGCTGAGTTCGGCAAGAGCATGGGCAACCGGATGCAGGAGGCCTAC…	Not in COG
>group_7148	ATGCCCAAGCAAGTGAGAGGTCTTTCAATCTACCGAAGCACAATCGGACGACTGCCACAGTTTCGCCTGCTCAGCGCTCCGCTAACTGATGACAAAGCGGCGCTGCTGGGATTTGGCGATATTCCGCCCGCGGGTGCATCCATTGTGCCCAGCGCCGACGGGCCGGCTACGTTCTTTAATGCCCGTGGAAAAGAGATCATCAGGAAAGACCTTCCGATGATCAGTAAGTCTCGAACGATCAACACCTCATGGAAAGACTGGCACGGGCGGACGCATCACGGCACACAGACGAGATCCTATGACACCTATCCCAGGGAATATATCGCTCCACCTGGTGAGTTCCTGACGGCAGTACAGACTATTGGCGGTGTCGCAATGGCCACAAGGGTCATCGACCGG…	Not in COG
>group_7149	ATGACGATTGATCGCATCATCCCGGACGTAGAAGCCCTGCTTGCTCTCGAGCCGGAGGAGTTGGGTGGCATCGTGCTTCGGTACCTTACTACGGCTGAAAAGAGCGAGTTGAACATCCACAACTTCACTCTCAATCACAGTATCGCTAGCTATCCGCCTGCAAAGCACGAGACAGCGCGGCGCGCCCTGATGGAAGCGTGGATTTGGCTAGAGAGGGAAGGCTTCTTGGCACCTCAACCGGATAACGTGGCTACTTGGCGTTACATCACGAGGCGTGGCCTGCGGGCTGCGGAAGCAGAGAATTTTGCGGCGTATCAGGCCTCTAATCTGCTGCCAAAATCTCAGCTTCATCCTGTCATTGCGCAGAAGGTCTGGGCCACGTTTCTTCGCGGAGACTAT…	Not in COG
>group_7150	ATGTTTATGTTGATTGACCGCGGTCAGGGAGTCGGCGAGGATCCTGTTATGCCCCGCTTAAGCGGTCCAATGGAAGTTAGGCCAGCGATGACAGATCATCAGCAATCTGAGGAAGAACTTAAAGCTCACCTTGAGGAGCAGATTTCGTTCCTAAAGGCGTCCGCAGATTCATACGATTCCGGCTTCGAGGGGGAGGCAAAGCGAATTGCTGTGGCTCTTCGTGTGCTGCTGCATGATACGCGTTCGTCTGCATCACTTCTCGGTCAGCTTGGGCTAAAGTCGGGCCAGTTCTTCGATACGTCTTGGCCTATCTCGCCGGAAAACATGACACCCGACAGCGGCCTGATAGTCACCGCCATGGGAACAGCAGGAGCCAGGTATGTCGCCTTCTTGGACGAG…	Not in COG
>group_7151	ATGACGGCAAGCTCGACAGCAACACCAAGACGCAAGAGGTCGCTTTCGAAAAAAAGCGCGGCCATCGATATCGACTTCTCCGCAGGCCGCACCACCGTCCTGGAGCTCGAACGCATCGCAGAAAGCAGCCCTGTCGAACTACGCCCAGACCTGGGCATCGGCCATGGCGATGTGCGGGTGACCGCAGATGCCATCGAAGTGACGGTGCACAGCCTCGGCCACGCCGACGCACCGGCCGGGTTTGTGGTGCTGGAAGATGCGCGTGTCAAGGAGTTGGCGCGGGTGGGGTTCCCGTCGTTGGAGGCTCCGCGGGATTTGGTGCCGAAGACGGCAGTTGCGGTTGGCGGTGCCGGCGGGTAG	Not in COG
>group_7152	ATGAATACTGCAGGCGACGATTATCTAGGTTATCTGGTTTCTTCGCAGTACTGCCCATCCTGCGAAGCAGTAATCGTCTATATGCAGTTTGGTACGGTCCGGGGAGGTGATACAGGCCTAGTTCTCAGTAATCGCGAAAGGGAGATTGTCCTCTATCCTCAAGCGAACGAGGCTCGTGAAGTCTCGATCGACATTCCTGATCCGTACAGACAGGACCTCATAGAGGCTCGCGCAGTACTTGAGCTTAGTCCAAAGGCCAGTGCAGCATTATCTCGACGGCTGCTGCAACGTGTCTTGCGCGAAAAGCTTGCGATTCAAGGAAAAGATCTCTCCAAGGAGATTGATCAGTTCATTTCGGCAGGATCAGCTCCAACGTACCTCCTGGATGCAGTGGATGCA…	Not in COG
>group_7153	ATGTTGAGCAAGGCATGGAGCATCGTGGCACTGAGTGTGGTCGCACTGGGATTGTTCACCGCATCCGCGCAGGCGCGCGTCAGGGCCGCTGGATCGCACCACACCACCAGTCACGGCGGTCACTACAGCGCGGGCCACGGTGCTTCGCACAAGGGTGGCAGCTACCGCAGCACCAGTACCAACAACCACTATCGGCGCCACAAGTCCTAG	Not in COG	Yes	Yes
>group_116	ATGAACACGCTGGAGCTGCATCCCTGGGGCGCGCAGGTCGACGATGCGGAGCATCCGGACCGGCTGGTGTTCGACCTGGACCCCGGCGACGGGGTGTCCTGGGCCGACGTGGTGGCGGCCGCGCGCGACATCCGCGCCAAGCTGCGCAGTGCCGGCCTGGAGAGTGCGGTGCGCCTGTCCGGCGGCAAGGGCCTGCATGTGGTGGTGCCGATCGTGCCGGAAGCGGACTGGGAACAGGCGCGCGATTTCTGCGAGGCCTTCGCCCAGGCACTGGCAACGCACGCGCCGGACCGCTACGTGGCCACGATGAGCAAGGCCAAGCGCCACGGCGTGATCTTCGTCGACTGGCTGCGCAACGGGCGCGGCAATACCAGCGTGTGTTCGTGGTCGCTGCGTGCG…	Not in COG
>group_7155	ATGGTTGTGATGCAGCAGTTTGCCGGCTTGGGAGGCATGGTGCTAGGGGGCATGCAGGCCCTGCACGTGGCTAGAGATGCAAGTGGCAACGGAGCGTGGCGCCTCTTAAGTGTTGGTGTAAAAAACGAAAACGCGCAGCAAGTGATCGAAATCTAA	Not in COG
>group_7156	ATGGATGGGCTGGATCGCATCAGTTCCTTTGCGATGCTCTGCATAAACTCTGCGTTATGCGCGTTCGTACTCCTCGCGCATGGGGGTGCCTTGCTGCTGGTGAGTACCGGCAAGGTGCCCGAGATGGCGCAACGCGTTGCCATTGCCTATGTCTCTGTGCCCGCTGTGATCATTGCCTTGGCATTCTCGGTGCTTGCGTTCATTCGCCGGGAAAAGCTTGGCACCACCCTCAAAGTCCATGCTGCGATACTCATCGGCCTTGCTGCCTACATGCTCTATGTTGGCCTTGAGGTAGTCTTCAATGGCGTGCCACATGGCGCCGGATTCAGTTGGAATCCGATCCTGTTCGCCTTTGTACTGGGATATCCGCTCTTGCTGACCAAGCGAGCATTCTCGTGG…	Not in COG		Yes
>group_7157	ATGCACAACGAACCCGGTTACTGGATGTCCGAAGGCACGCAATATCACCTGCTCCGCGTACGCGACCAACTGCGCCTGCTCGCTACCCTGGCCACACCACGTACCCGCGACGAAGCCACGCTTTGGACGCCAACAATTCCACTACAGCAATGGGCCCATTGCCTGCAGCACTTGGCCGAGCAAGTGGAGGATGTGCTTGGAGATCTGGGCAGCTCACCCTAG	Not in COG
>group_7158	ATGAGATATCACGATGGCTCGGAAGTAAGGCTCGGGGATGTCGTCAGCGTTCCGTCGCCGGATGGAGAAAAGGAAGCCCGTGTCGTCATGCTCGGCGACACTAAAGAGCATCTAGATATAGACCCTGGTTTCGTCAAATGGGTGTTAGGTGACGCCATCTTGGCTTCGACATCGATCTTCGTGGAGTGGCTAACCTCAACCCCGTTTACGCATTCCGACCCACAGTTCGCGCCCATAGGAAGCTTCATGTCGACAACGGTCGATGAGCATGTTCACTTGAAATGCCGCGCGCCCGCTTAG	Not in COG
>group_7159	TTGGACGCGTTAGGAAAAATTATCGGCGGCGTGGTTATGGGTTGGCTGCTCGCGCAACTCGGAGACATTTGGAAGCGTAGGCGCGAAAGAAAGGCTGATGCTGCCTACCTCGCAGCAACTGTGCTGATTCAGCTTGAACGTCTGATACATGGCTGCGCGAGCGTAGCGGGCGACGACGGAACGGCGTACGGTAGACCAGCGGGTCGTACCGATGCAGGCGAGGAGTACTATGTCGCGCAGACTAAAACTCCTGAACTGTCATGGGATGGAGTAAAAGTCGATTGGAAGTCGATTGACCCACTACTGATGTATACGATTCTTTCCATTCCGCTTGAGCTCGATGAGGTAAAAGACCATCTTCAGGGTGTCAATGAGTACGATGACCCGCCTTATGACCGC…	Not in COG
>group_7160	ATGTTAGTTGGTGATGTCAATGCGAAGGTCAGTGCATTGAATGAAAAGCTGGGGAACCGGAAAGCAGAATTCACCAAAATCTACCAGAAATTTTGGAATTTAATGAGGTGGGAATACGATCATAGCGTCGCTCACATTAAAGAGCTCGACGAGAAAAGAGATAAAGTGCTAGCCGCATATAATAAGAGCTCCTCTTTATTAAATTCTCAATTGGCTGAGAACTCAGAGAAAATTAGAGAGGCGCGCAAGTCGACGGTTAATATCGACGACGCAATCACTAAGATTAATGGCGAGCTGGTGAATATAGGAATAGTTGATTTCTCTTTGCAAAAACATGAGCAGCACTTGTACAGACTTGCTCGCGAAGGGCACCCGAACTGCGAATTTAAGACGCTAAGT…	Not in COG
>group_7161	GTGGGGGCAAAATTCATCGTTTTTAACGAAGACTTCATAAGGGAAAACTTCTTTGAATCATCAAGCGTACCGGGAATATTTAGCTTGTCAAAGAAAAATTCGGAAGCTGAAAGGATCATAGCTAACGCATANTTAGCTTGTCAAAGAAAAAATTCGGAAGCTGAAAGGATCATAGCTAACGCATCCGAGGCAATAGACGATATATCTCGTAAGATTTCAGCTGATGATCTTAGGAAAATGGAGGATTTGTCAAAAATTAAAAAGGAAAAAGAGACAGCGATAGATAAGATATTCGACATCAAGCGGAAGTACTCGGGTGGAGATAGAGTGCTGGACTACTGTTTGGAGGGTGTGCTTACAAATAAAGACAAATTATATGACCGATTATCATCATTTAAT…	Not in COG
>group_7162	ATGGCGACCAACGAGAAAACCGGCCCCAAAGCGGCCAAGGCCGCAAGCAAGGTCTTGCGTAGCGGGAGCACCGGCAAGGCATCGAAAACAGCAGCCGGGTCCGCTTTGAGTCAAGCGCCAGATAAAAGCGGCAAGAAGAAATAA	Not in COG
>group_7163	ATGCCGCTGCCGATCATGGCATACCGTTTCTACCGGACCGCCGCCATGTCACTTGCCCTGCCCTCCGCCATTGCCTGCTTTTTTACCGCCAGCAATGCCGGCGATGCCGCGGTGCTGCTGCCGCACCTGGCCGACGATGCGGTGGTGCACGACGAGCACCGCCAGCACCGTGGTGCTGACGCCATTGCGGCATGGCTGGCACAGACGCAAGCCACCACGCCGTATCGTGCGGTGCCGGTTGGCGTGCACGCCCAGGGTGAGCAGGTGAGTGTCACCGCGCAGGTGTCTGGCGATTTCCCGCAGAGCCCGCTGCAGCTGGAGCATGTGTTCCAGCTGGTGGGCGGCAAGATTGCGGCGTTGCAGATTCATTGA	Not in COG	Yes
>group_7164	ATGGCCGACAACGGGATGGGGCTGCAGGCGCAGCCGCTGGGCGCGCACGGTGGGGCAGGTCAGCCGTGGGCTGCGCTACTGCCAATGTTGACGACGTCTCCGGGCGACGGCCGCGCCACGCCCACGGGCACCGACGCAGCCGGCCTCAAGCGCCTGCTGCGCAAGGGTGCGCGCGGCCTGCTGCGCACCCTGCCCTGGCGGCACCAGGACCGGCTGTACTACCTGCACACCTTCGGCCGGCTGCCGGATCTGTACGCGCCCAAGTGCTTCAACGAGAAGATCCTCTACCGCAAGTGCGTGCACGGCGATTACCCGCTGTACCGGCGGCTGGCGGACAAGTTTGCGGTGCGCCCGTATGTGGCGGCCAGGATCGGCGAGGCGCACCTGATCCCGCTGCTG…	Not in COG
>hprA	ATGCGTCCGGATGCGTTGCTGGTCAACACCAGCCGCGCCGAGCTGATCGCGCCCGGCGCCTTGCTGGCCGCGCTGGATGCGGGCCGGCCGGCACAGGCGGCGGTGGATGTATTCGAACGCGAGCCGGTGCTGGATCCGCGCGACCCGCTGCTGCAGCATCCGCGCGTGCTGGCGACGCCGCATCTGGGCTACGTGGAAAGCGACAGCTATGCGCTGTACTTCGAAGCGGCGTTCGACAATGTGCTGGCATTTGCCGCCGGTGCGCCGCGCAACCTGGTCAATCCCGAGGCATTGGCGATTACGCGATAG	Not in COG
>group_7166	TTGCTGCAAGCATCAATCAATTTGAAGATACCTGGGGCAGTGGCAGAAATGAGTTCGGTTCTTGGCAAAGCGCTGCTCCGTGTCGCCAAAATCGAGCCGAAAGACATCACGTGGAAGGCTGATTTAACGCGTGACAGGACTGTTGTTTGTATCGATGACATTGAGCGGTTCGCAGGACCGTTCAACGTCATCTTCGGATTCATCGTCAACCTTATCGACAGTAGTGGGGTCTACTGTGTGTTGATCGCCGATGAGGTGCGCGCTGGCGAACGCTTTCCCGACTATGGAAAATACAAAGAGCGAATCGTTAGCAAGTCGATCTATTTAAAGCCTAACCTCCGTGAGTTCTGCGAGAATGAAATTCAGGGGTTTACGACTCCGCGCGTGCGTCAAGTGCTT…	Not in COG
>group_7167	ATGGCGGTGGGTGTTTCGGTGCCAGTGGCCAGGTGCGTGGCGAGGAAGGCGTCGGGCGCGTCCTGTAGGAGCGGACCTGGCCGCGACGGGTCGTCAGCGAGGTCGGTCCCGGCCCGGGCCGCTCCTACGGGGGCGGTGGGTGTTTCGGTGTCAGTGGCCAGGTGCGTGGCGACAAAGGCGTCGGGCGCTTCGTGTAGGAGCGGACCTGGCCGCGACGGGTCGTCGGCGAGGTCGGTCGCGGCCGGGGCCGCTCCCACGGGGGCGTCGGGGACCAGGGTTGCGGCCAGCACCAGGCGCTCGCGGATGCGGCGGCGCAGTTCCTGGGTGGCGGCCTCGGTGAAGGTGACGGCGAGGATCTGGCCGATGCGCAGCCCGCGCTCGACCACCAGCCGGGTGAAC…	Not in COG
>group_7168	ATGAGCGAGTTCTTCATCGGTCAGATCACGCTGACCGGTTTCGCATTTGCGCCGAAGTATTTTGCGCAGTGCAACGGGCAATTGCTGCCGATCAATCAGAACCAGGCCCTGTTCAGTCTGCTCAGCACGCGCTTCGGCGGCGACGGCAAAACCACGTTCGGCTTGCCGGACATGCGTGGGCGCACCCCGATGGGCTATGGGCCGTCGACGGATCCGAACTGGCAGCCGACCACCGCTCCCATGGGCCAGGCGGCAGGCGCGGAGACGGTGACGCTGGTGGTGGACAACCTGCCCCCGCACACCCACCTGATGGATTGCAGCAGCGCCAACGGCGACAACCGCACGCCGACCGGCCGCCTGTTCGCGAACAACAGCATGAATGCCGGGACCCCACACGCG…	Not in COG
>group_7169	ATGGGTACTCCCTTCATCGGCGAAATCCGCATGTTCGGCTTCGGCCGCACACCACAGGGTTGGCAGGCGTGCGACGGCTCGCTGTTGCAGATCTCCGACTACGAACCGTTGTATGTCCTGCTCGGCACCGTCTACGGCGGCAATGGCACCAGCACCTTCGCCGTGCCGGATCTGCGCGGCCGCCTGCCGATCCATCAGGGTCAGGGACCGGGCCTGAGCAACTACGTGCTCTCCCAGCGCTCCGGCACCGAGACGGTGACATTGACCGAACCGCAGATGCCGGCGCACACGCACACCGCCCAGGCCACCACCGCGGCAGCGACCGCCACCGCGCCAGCCGGTCTGCTGCCGGGCACGGTCAACGGCAGCCTGTTCTACGCAAGCGACACCACCGGCAGC…	Not in COG
>group_7170	ATGACCGAACCCTATATCGGCGAAATCCAGTTGTTCGGCTTCGACTACAACCCTTACGGCTGGGCCTTCTGCAACGGCGCCACGCTGCCGATCACGCAGAACACCACGCTGTACTCCCTGCTTGGCGTGGCCTATGGCGGCAACGGCAGCAGCACCTTCCAGTTGCCGAACTTTTCCGCACGCGCCGGTTGCCATCAGGGCGCAGGGCCCGGACTGACCCCGCACACGCTGGGCAGCAACTTCGGCTCCGCCTCGGAAAGCCTGCTGAGCACGCAGATCCCGATGCACCAACATGGCATCAACGCGTACTCGCAGTCGGACGCGACCAAGAAGACCGGCACGCCGGCCAACGGTGTGGCGCTGTCGTCGCTGAACGTCAACACAGAGCGTCCATTCCTG…	Not in COG
>group_467	GTGTTCGATAATCCGGTGGACACCATCGACCTGACGCGCGCATCGATCATCGGCTTCGACTACACCGATGTGATCGATAATGCAGAAGTTCGTGTGCCGGTGATCAACTATCTGCTGCATCGGCTGGAGGCTCTGATTGATGGTCGTCCGCTGATCTACGTGATGGACGAGTTCTGGAAGATTTTGGACGGATCGGGAGAAGGTGGCCCGAAGGGCCGGATGAGGGGCGCCCCGGATATCCACCAATAG	Not in COG
>group_7171	ATGACCGATTACCGCCGTTGTCGCCCGCAGCAGCTGTCCCGTGCCGTGCTGCTCGCATTGCCGTCGTCCCTGTCCGCCCTGGCCCAGCAGGCCAGCGCCCCGCAACAACTCGATGCCGTCACCGTGACCGGTTCGCGCATCAAGCGCGTCCAGGCCGAAGGGCCGGCGCCGGTGCAGATCATCGGCGCCGAGGAGATCCGCAGCCGCCCGTTCAGCCCGGTCGGGCGCGAGATCGCGGCCGAATATGTGTTCGATTTCTGA	Not in COG	Yes
>group_7172	ATGTTTGGGCAGGATGCCGTTGTCCAGGAACAGCACGTTGCCGGCGTTGTCGGCATAGACGATGTTGAACATCGGCACCTGCAGTTGCTTGAGCGCGCGCTGGAACTGCGCAAAGTCCTGCGCCTTGCCCATGTCCCAGTACTGCTTGAGCATGTCGGGGCGATCCAGGCCGGCCACACGCAATGCCACGGTGCTGCCGTCGTAGCGTTCGAAGACCGGGCCCTGCACCGCATGCCGCACTTGCAGTGTCTGTGTTTTCAGCGCGCCATCGGCCTGGCGGATCTTCAGCGTTTTGGTTTCCCGCTTGAACGGCAGCACCTTGCCGTCCAGCAGATAGCCATCGCCCGACAAGGTGAGTTTATAGGTGGTCTGGCCCAGCAGCGTGTTCACCGTATTGGT…	Not in COG
>group_7173	ATGCGTGATCTTTTTCGGCCGCTAACTGCGGTGGTGCTTTGTATTGGCCTTGGCGCCTGTTCTCTCGTCGCCAACGTGCCTGAGTTGTTCCGCTACAACGAACCCACCGACGGTCAACGAACGCGTCTGCGCATCGTCGGCGATGACGGTAATACCGTCATCTACCCTGGGACCACGTGCGACCGTGCCAACGTGCCGGGATTTGGCAGAGCTGCTCGCGCGCTGGTGTTCGGTGGGCAGGATCTGGGCATGCCGCGCTTGAGCGATACACCCAAACATCCCTTGGAATTGGCTGTGCGGGCAGGTGAACCCATGGTGGTGGGTTTCAGTGCCGGTGCTGTAGCCAGTCAGACGTGTCCCAAAGCGCCGCCAGGCTATCGAATGGTCTGCAATGCCCCG…	Not in COG
>group_7174	ATGGCACATGTCCGTTTAATCTCCATTGGCCTGGGCGCCGCACTGCTCAGCGCCTGCGCAACGGCTCCAAAACCCAAGGCGATCGTCGCCGAGCCGATCCAGCCACCATTGACCGTGGTCGCGTCGAAAGATATCTATCGCAAGACCACCGGGTTGCGTGTCGTGCATCGCTCGCACACCGCAAAGGCAACCAGCCTGAAAGTCATGCAGGGAATCTTCGGGGCGATGAGCACCGGCGGAAACATTACGGCATTTAAGAAGGAGGATCTGCTCGGTGACCCGAATGAGGATCTGGTAGATCCTTCAATCAAGGAACTCCCGCACGCGCTGGAAGAACAACTGCGCAGTTATGCGCTGGCGCATCCTGCGGCCACGCCGCCCGCGCAGTTTGTGATCCGT…	Not in COG	Yes
>group_7175	ATGCTGGCGCCATCGGCAGCGAACATCTCGATCCGCACCACGTCGCCGAAGGACAGGAACGGCGTGCTCGGGGTGCCGTCGCGCAGGGTTTCCACCACGCGCTGCTCGGCAAAGCACGAGGCGCCCAGCGTGGTGTCCTGGTTGGCGATGGTGCCGGAGCCGACGATGGTGCCGGCCGAGAGCGGCCGCGTTCTGGCCNCNTGA	Not in COG
>group_7176	ATGCAGCCCGAGTCATGCAAGGCCGCTTATGCGTTGCTGTTGACAGCCAAAGTCTCTATGTCCACGGTACGCCTCTACTACAGCGGAATTTCCAACTGCTCTCAGATAACCGGATGGTCTGTACAGCCAAGTTTCTATCATGCGGAACTGCTATGA	Not in COG
>group_7177	ATGTTGCGGATTCATCTGTTGCAGCAATGGTTCGCGCTAAGCGATCCGGGCGATGGAATAGGCGTAGCACGAGATTCCGCCGTGCGCTTGCGACGCTTTGCGCAGCTCGGTGCCTCGGACACCGTTCCCGACGAGACCACGATTCCCAATTTCGGTTGCTCGCTGAAGACCTATAGCCTCGCTATGCGGATGTTGGAGGCAGTCAGCGCGCACTTGATAAGAGCCAGAGCCTAA	Not in COG
>group_7178	ATGCAACTGACATTCGGTAACGCTAAAGGATTGCGGAGGCGCGTGCAGACCCGCCGCGAGATCTTCCTGGCCGAGAAGGAACAGGTGGTTGCGTGTCAGCAATTATTTGGGCGAATCCCGCAGTCTCCATCCGGTGTCATAATCCCCATCGTCGGCATCCGCATACCCCAGCCACAATGTTGCGGATTCATCTGTTGCAGCAATGGTTCGCGCTAA	Not in COG
>group_7179	ATGACAGGCCCCGGGGAGTGGGCCGCAGGCAGCACCCGCATGAGCAACACCAACTATTACGGCGCCATCGTCCCGCAGGCATCGGTGCAGGCGCATGCGCCGCTGATGAGCGGTCTGCTGGCCTACATCGAGCAGCACATCGGCGAGGCCGAGCTCGGTACCGAGTCCCTGCAGCAGGCGTTCGGGCTGTCGCGTGCGTCGTTGTACCGGCTATTCCAGTCGCGCGGGGGCGTGGCCAGCTATATCCGCGAGCAGCGCCTGTACGCCGCGTACCGTTACCTGCAGGCCTACCCGGAGTGCAGCCTGACCTGGCTGCTATATGAGATGGGCTTTGCGTCGGAGCGACAGTTCCAACGCTGTTTCCAGCAGCGTTTCGGCATGCCGCCGATGCACTGGCGC…	Not in COG
>group_7180	ATGGAAATCTCGGGCAAGACAACGATTGTTCCGGTAGGAACTCAATTCGCGAATGTCGGCGTTGCAGCCAACGTTGTCACGCAAATTGTGTCTCCTGCCACCAACCAGTACGGCCTGGTGATTCGCACATGTAGTCTGAGCGGCGCTTCATCCGCAATAGGCCTTGCCGTCTACGCAGATACTTCGGCACCTTCAGGATATGGGGACGGAACCAAGAGGGTAATATTTCTCGGCGTTGCCCCTCCTTCAGACCACTTCCCCTACCAGGTCTACCTCCCCCCGGGCTATGGCGTTTGGCTGGTAACGAACGGAAACGGCAGTATCAACATAACCTATGACGTCCTGGATAGACTGCCCACCGGCCTTTGA	Not in COG
>group_7181	ATGCCCAATTGCTTGCACGTTCGTATGATGACGATCGATCTCTCCTTTCACCGCGCCGCCGCTGGCGTGGTCCGCGCTATCTTAGCCAGCTATGGCGTGGATGTGACGGAATCTCTCGCGCCTCATGAGAAGGCATTTGAGCAATTGCGCGAGGGTACGGCCGACATGTTGTGTAGTGCATGGCTGCCCGAAAGCCATGGTGTGTATTTCGATCCGATGGCACGCGGCTTCGAAAAGGTTGCTGTCCTCTATAAGCCCTATGCTTATTGGGGCGTTCCCGATTATGTACCGCAGGATGTCGTTTCCTCGATATATGACCTGCGGCGCGCCGAAGTGTCCTCGCGCATGGAAAAACGCATACAGGGCATCGGACCCGGTGCCGGTATCAGCCGGTTCTCT…	Not in COG
>group_7182	ATGGCACAGCCTGCGAAGCTTGTCGCCGTGCGCGAGAGTCAGCAAATGCCATGGAACGCGGTTGCGCGAGATGGGCGAGGCCGCTTCATTGTCAGTTCCCCACGTTGGACAGGCAACACCGGCCCCGCAGTGGCCATCGCGCAGAAGGATGGTTCCCTTACACCTTTTCCGGACGCTCGGTGGAACAGTTGGAAGCCAGGCAGCGAGGCAGCGCACAAGTTTGTCAGCATCAACGCGATTCACCAGGATGCGGACGGTGACCTATGGATTGTCGACACAGGCACACCGGAGTTCGGTGGCACGCCGGTGGCCGAAGGTGCCAAGGTTGTCCATATCGATCCCCGCAATGACACCGTTGTGCGCGTTTATACCTTCTCGAAGGAGGTGATCCGCGAACAC…	Not in COG
>group_7183	ATGATAAGACTGGAAGACTTGCGGATCTTTGTGTCCGCAGCCGACAATGGCAGCCTGTCCGCCGCTGCGCGCCAGCTGGATCTCACACCAGCGGTTGCCAGCGTGGCGCTAAAGCGAATGGAGACCGCGCTCGGCACCCGATTGCTCACTCGATCGACGCGTAGCCTGAGGCTAACGCCAGACGGCGAACGCTACCTCCAGTACGCGCGCAATGTGATGGAGCAGCTTGAGGCCGGGCGCAACGCGGTAGCTCAAGGTCGAAAAGTGATCGGCGGAGCGATGTCCCTCTCAATCCCCTCTGATCTGGGCCGCAATGTGCTGCTGCGCTGGCTGGACGAATTCCAGGCACAGTATCCCAGTGTTTCATTGCAGGTACGCGTCGGCGATCAAATCACCGAT…	Not in COG
>group_7184	ATGAAAGCCGTTGGCTATTACCGAAATTTACCGATCAACGATGCCGACTCTCTTGTCGATCTAACGCTGCCCGACCCCGCGCCCGGCGAGCGTGATTTGTTGGTCGAGGTGCACGCCGTATCCGTCAATCCTGTCGATGTCAAAATCCGGGCAGGTGTCGCGCCTGAGGCAGGCCATGCCAAGGTGATCGGGTGGGATGCGGCCGGGGCGGTGCGTGCCGTAGGCAAAGACGTCACGCTCTTCAAGCCCGGCGATAAGGTCTGGTATGCAGGGTCGCTGAAACGTCCCGGCACAAACAGTGAGCTGCATCTTGTCGACGAGCGCATTGTCGGACGCATGCCTCAGACCATCAATTTCGCATCCGCAGCCGCCCTACCCCTGACGACCATCACTGCCTGG…	Not in COG
>inhA	ATGAAACACGACAAGATGCGCAGACAATTCAGCCAACTGGGGTTGTTCGGGTTGGGTGCCTTGTTAGTCGGCTCCCGCGCAGCTGCAAATACCGTTAAACCTGCCGCCTCGCCATCTGCAGCGGTCCCACACAGGGCAAAGCACGAGACTTCTGACGTGACCACCAAGGTGGTCATCATGCTGTACCCGGGCACTACGATGCTCGACTGGATCGGACCATACGAATTGCTGCACCGGGTCCCAGGAATCGAGCTGGCGCTCGCAGCGAAGACCCGTGATCTCTACAAGAGCGATAGCGGCATGGTGACCTACCAGGCAAATGTTTTGCTCCAAGAGATCGACAAGGCTGATGTCCTACTCATCCCAGGCGGCGGAATGGGGGTGCGTGATGTCTCTAAC…	Not in COG	Yes
>nfsB	ATGCGAAGGCGCGCGTGTCCAAAGCAGCAAAGGGTCGATTTTCCTATAACGAGCCAAAAAATTCTTAGCGCTTCTCATGTGTTCGCGCTCTGCGCAAGAAATGCGGTCGATGACAGTCATCTCTCTGCCCTGCTCTCACAGGAAGACCAAGATGGACGCTTCATCAATGCGGACGCGCGCAGCGCACAACGCAACTCGCGACAACACTATGTCGATTTGCACCGCTACGACCTCAAGGATGCTCAACATTGGATAGAAAAGCAGGTCTATCTTGCATTGGGAACCTTGTTGCTTGGTGCCGCGACCTTCGGCGTCGATGCATGCCCCATGGAGGGATTCGACGCAAAGGTGCTCGATGAGGAACTGGGACTGCGTCCGCGAGGCCTCACCAGCATCGTG…	Not in COG
>group_1668	ATGCCATTGAGTCCACAGGCACAAGCCATTGTTGATGACTTCGGGCGCCAGCCAGGCGTCACCCCCGAACATGTCACCAATCTGCAGGGTGTGCTAGCCGCATCGCCCGTTCTGCTTGACCAATTCAATGATGCGGTTGCCAAGCAGCGCGTACTCAGTCTAAAGCCGCTGACTGATCCGAATGCAGGCGGGACGTTTTGGCGGAGAAACTTTTTGGTCTTCGTGGATGCATGA	Not in COG
>group_7187	ATGTCTACCGCACCATCCATGCCGGCTTCGGTGCCGGGTTATCTGTTGCCAGCTTCCCCCCACAGCTTGCTGAGCGAGGTAGGCGAAGTGCTGCGCCGGCTCGACGCACGCGCAGCTGTTGAACAGGTGAGCAACCATTCCACGCATCTGCTGAGTCGCCAGCTCGGTGTGTTGTCGCGTACCTCATGCCGCCGGCTGGCATGCGGTGCCGGGGCGCTGCAGCAGAGCGCGGCCGCATCCATCACCCGCCACCACCCGGAGGCGCCATGA	Not in COG
>group_7188	ATGCGTCTCTTACACAAATGGGGATCACGTAAAACTGCAAATGTTGCAAAAAAATCCTTGATGACGCCGCTGGGTATATTAGAGATTTTTTTATCAATTCTCGACCAAGCATCCCATACGGGGACACAGCGTCCGATAGTAAGGGCGACTTATTCGCTCCGGCCTTCTCTATTCTCAGATGCACTTGAATACTTAAGGGAGAAAGACGCCACATCCAAATCAAAAATGGTCTTTGAGTTATTAGACAATCTAAGCGCACTTGAACTACAAAGCCTTCCTGATCGCAAGTCATTAATTAAATCGATTTCCGAGCTTGAAGACGTAAGCCAAATCGTACCTAAACTTGTGCAACCGGCAGGTGGATGGACCTGGATTAAATTGGCAGGTATACGCTTCTCA…	Not in COG
>group_7189	ATGACCTCTGAGCATCTGTCCATCCTGATGAGGTTAAGAAAAGCTTGGACGTTGCTGCGCCGGGCAGCCGTTGCTCTGACAGAGACGCCACCGCGGGAAGGAACTTTGGAGGCTCTAACACCCGTTATCTTGGGGCCTGAAGACTCTCGACGCTACGAACAAGAGCTCGCAACAGCGATGACAAACCCTCTAGTTCGGAACATTGCGATCACAGGAAGCTACGGCGCAGGCAAGAGTAGTCTTATAAAAACCTTCAAGGCCAACCACCCTGAGTACGTATACGCATCTGTATCGCTAGCCACTTTTAGAAAGGAAGGGGTCATTACTGTAAATAGCGATGAAATAAAGGAGCATGGCGAGGAACCAGGCCAAATACAAAAGGGTGACGGTGCAACCGGC…	Not in COG		Yes
>group_65	ATGACATTCTCGCCGCAGCTGATGCAGAACCTGCGCGACGGCATCCTGCAGGTCGACCTGGGCTCGACCGGCTCGTCCTGGACCCGCAACACCAATCAGCAGCAGTACGCGCAGATCGATACCACCTGGCATTTCGATGGCGAGGTCGTCAACTCGCTGCAGTTCGGCCTTAAGCGTCGCGACGGCGGCATCCACCGCAGTACCGGCAACAACTACTGGGTGTGCCCGGGCACCGATCCGGGCGACTACGACAACCGCTACTGGAACGGGCGCTGCAATGCCATCGCCACCCAGTTCTCGCCGGGCCTGCTGTTCGCGCAGGACAACCTGGCCGGTGGCGTCAACGCCAGCGCGTTCCCGGCGATCAACTTCCCGGGCTACATCGGCTACTTGAACCAG…	Not in COG
>group_7190	ATGCCGGGCAGTTTCTTCAGGGAAGAGGTGTTGCGCGCACGCCGAGAAGCCTGGCTCGCGCCGGTGCGCCTTGAGGCGCCAAGGTTCGGTTGGCCTTGTTTTGCCACCGCACTGTTTCTCGTGGTCACGGTGTTCGCATTGCTGTGCTTTGGAAGTTTTACCCGGCACGAAGCCGTCAATGGCGCATTGGTACCGGACCGTGGCCTGTTGACATTGACGCCGCTCAGCGCGGGCATGGTGTCCAAGGCGTTCGTGGTCGAGGGAGCCGCGGTACGGGCTGGTGATCCCGTGCTGGAAATTTCGGGAGAGCAAGACAGTACTTCGCTCGGGGACACGCAGGCATCGGTCATCTCGCAACTTGAGATAAAGCGTAGTCGTCTGAACGCAGATATGCAGGCG…	Not in COG		Yes
>ltxB_2	ATGTGTTGTCGCGTTTTTTCTTCCTTGAAATCCATTCAGACGACATTGACCGGCAGCTTTGTGGAAGCGATGCTCAATGGGCTCACGGGGTGCCTGGCTGTGGTCATCCTGATGGCCTACAGCCTGCCACTCACAGGCCTGGTCCTGGTAGCTTTCACCCTATATCTCGGCTTGCGTCTGGCCTTCTATCGACTGCAATTCGTGATAAGTCGTGATCAGTTGGCATATGCGGCACGTCAGCAAAGCGAGCTGATGGAGTCGGTACGGGGCATACAGGCGATCAAGCTTGCCAACAAGCAGGGGCTTCGCCAGGGCAGATTGTTCAGTGCCACAGCACAGAGTGTGCGTCTGGAAATGCAGACGCAACGTTTTGGCCTTGCATTCAATGCGCTCAATCAG…	Not in COG		Yes
>group_7192	ATGCAGATGTCGCCATGCTCCTGTCGTGCTTTGGAATGTGTCGCGTCTATGGACGAAAATACCAGGAATGTGTTGATCGTCGCGCCGCGCAGCGATACACACGCGTCCACGATTGCTGCGATGATCGCTGCGTCGGGACACGCCGTAAGCCTGTTGGACACCGGGCAATGGCCGTGTGGCCTTGACGGGTCTTTGTTATATGGGCCGCAAGGCGTGAGTGTTGTTCGAGATGGCGTTCCGATTGTCTACGATGCGGCTTGGAGCCGCCGTTTGTTGTTCAGTAAATCCGCACCTGCGCATGTCCACGATCAGGACATGAAATTCATCAGGACAGAAGGATTGCTGTTCGATCTGGGGGCTGTAGCCTTGCTTGCAGCTGGGCATGGCGTAAAGCGCTGG…	Not in COG
>group_7193	ATGCAGATGCGTCATTCCTTGTTGGGCGAGATCGACTATCGTGCCATCAGGCATAAGACGACCATGCACTACGAGTGGGTACCTTTGTATCCCGGCTTGCAGGCAAAGCTGGATGTGCTTCGATCAGCACTGGGGATCGACTTCTTCTGTGCAGATTTTGTCGTCCCCATCGCTGGGGGTGAGCCGGTATTCCTGGAGCTCAACCCGGGTGGACAATTCCTTTATCTGGATGTCAAGTCGCCTGGGATGGACATCGCGGGCAAGTTTTGTTCGTTCCTGGTTTACGGGAAAACCAGTAGGTGCAAGGAATTTCCACGCTTGGAAGAGAAGCCCGTAGCTGTTCAGAGTGGGACGGGGGGCGAGAGCTTTCCAGAATCGGGAGTTGAGTGCTCATGA	Not in COG
>tyrS_2	TTGGCCACTATCGAAGAATCCCTCGCACTCATCGGTCGCGGCACCGAGGAGATCCTCAAGCTCGATCAGCTCGAAGCGCGACTGAAATCAGGTGTGCCCCTGCGGGTCAAGGCCGGTTTCGATCCCACCGCGCCGGATCTGCATCTGGGCCACACCGTGTTGCTCAACAAGATGCGGCAGTTCCAGCAGCTCGGGCACCAGGTGATCTTCCTGATCGGTGACTTCACCGGCATGATCGGCGACCCGAGCGGCAAGAACGTCACCCGCAAGCCGCTGAGCCGCGACGATGTGCTGGCCAACGCGCGTACCTATGAGGAGCAGGTCTTCAAGATCCTGGACCGCGAACGCACCGAGGTGCGCTTCAACTCCGAGTGGTTCAACGGGCCGGTGGCAATGATG…	Not in COG
>group_7195	ATGTTCACAGAGCGGAGCGGATGGAGTAATACTCGCTGCAGCAACATGTGGCCGCCGGGTGGTGAATCTGGTTCGGGTGGTGAGTTCTTTCCCGCCGATCTATTTTGGAACGGTAATTATGTCTACCTGCCAGGATCAGGAGATCAAGAATTGCTGCGTACTAGCCAAGGCGCTGGTCCCACTGATGGAAACATCTATCCGCTGACTACGCGAGATAGGTCTGTCTTCCGCTGCATTGCTCTAAGTGCCGGCGGGACCGGTGAAGGCTTCCTGATGATCCGCCCAGATGGAACCCAGTATCGCTTCGATTACATGGTCTCACGTCCCGCTGTTAGCATCATGGATGCGATCGACAAGCCGATTCGGGTCAGAGATACCTGGATCCTTCCGACATTGGTA…	Not in COG
>group_7196	ATGCAGGCATTTGAACTTGTTCCGAACGCGGAGTTCGGAATTGCAGGCGGACACTGGCGGCAGACAATAGCAACAGGAAATTATCGCAAAATTACGTATTTTGATGCGCTTTGGCGCCCTTGGTTGACACGTGAGTTTGACGCTGCCAATGAGGCAGCTACACAAAGGTTTCAAAAATTTTCATACGACCACGAAGGGCGCGTGACATTCGCCTCCTACCCTGGCAGCAGCGATGCGTTGACGACTGGAACCTGGACCCAATACGACGCATTAGGCCGAACTACAGCAGTAGGCCAGGACACAGAATTGGACGCGCAAGCACTGATAACCCTTACCGAATATCTGCCTGGTAATCAAACGCGAGTGAGAAGTCCTAACGGGCAGAGTACTGTGACTGGC…	Not in COG
>group_7197	ATGATACCAATATGTACCCCGAATACTGCTTACGGGCAAACGATCCGTTATGTTCACACGGACGGACTTGGGTCTGTATCGGTAGTAACCAATGTGGATCGTAATGTCATCGAACGGCGCGAGTACGAGCCATACGGTAACTCATTAGGTATTGCTGTAGATGGCGTTGGTTATACCGGGCATATTACGGATGTAGCGACGGGATTCAATTATATGCAACAGCGTTACTATGACCCTGCCATTGGTAGGTTCCTGAGTGTTGATCCGGTAGAGGTCCTAGATGGTAGTCAGGAGCACTTCAACAGATATGCCTATGCTTATAATAATCCGTACAGATTTACAGATCCTGATGGTCGTTGCCCGGTTTGCGTCGTTGTGTTGAATATGGCAAAGGGAGCT…	Not in COG
		Not in COG

## Sheet: CITA33 and IVIA266-1
S3 Table: Unique protein coding sequenses (CDS) and related features found in the draft genome sequence of Xanthomonas arboricola pv. pruni strains CITA 33 and IVIA2626.1
protein codig sequence (CDS) name	DNA sequence	COG functional category	Signal peptide	Transmembrane helices
>acoA	GTGGTCACCGATTACCTGAGCAAGGCCGGCGTGCTCGCCGATCTGGAAACGCTCGGTTTCTACGTGGTCGGCTACGGCTGCACCACCTGCATCGGCAACTCCGGCCCGCTGCCGGACGATGTGTCTGCGGCGATCGCCAAGGACGACCTGGTGGTGTCTTCGGTGTGTCGGGCAACCGCAACTTCGAAGGCCGCGTACATCCCGAAGTGA
>acrC	ATGGCCGCGGCGATGGACGTGGTGCTGCCGTACGCGCACGAGCGCAAGCAGTTCGGCGCGCCAATCGGCACCTTCCAGTTGATGCAGGCCAAGCTGGCCGACATGTACGTGGGGCTCAACGCCTGCCGCGCGTACGTCTATGCGGTGGCGCGCGCCTGCGATGCCGGGCTGACCACGCGCCAGGATGCGGCCGGCGCGATTCTCTACGCGGCCGAAAAAGCCACCTGGCTCACCGGCCAGGCGATCCAGGTGCTGGGCGGCAACGGCTACATCAACGACTACCCCACCGGGCGCCTGTGGCGGGATGCCAAGCTGTACGAAATCGGCGCGGGCACCTCGGAGATCCGACGCATGTTGATCGGCCGCGAGCTGTTCGAACGCACCGCCTGA
>afsQ1	ATGCCGCAGATCCTGATCATCGACGACAACACCGCTGTGGCCACTGCGTTGGAGGTTCTGTTCTCGCTGCACGATATCGAGGCGCGGCATGCGCACTCGCCGCAGGCCGGGTTGGCCTTGCTGGACGAGCAGGGATTCGATCTGGTGATCCAGGACATGAACTTCACCGCCGACACCACCTCCGGCGAGGAAGGCGAAGCCTTGTTCACCCAGATCCGTCAGCGCCACCCGGACCTGCCGGTGATCCTGCTCACTGCCTGGACCCCTGGGACGACACCAACGCTGCTGACCACGGTCAACAACCTGCTGGAGCTGTCCGAAGCCGCCGTGAGCTGGAACGTCGGCGCGAGCGCGAGCGGCGCGGTCGCGAGCAGCTGA
>algB	GTGATCAGCGCCACCAATGCCGACCTGCAGTCCATGATCCGCGATGGCAGCTTCCGCGAAGACCTGTACTACCGCCTCAACACGGTGGAAATCGCGCTGCCCGCCCTGGCCGAACGCCCCGGCGATATCGGGCCGTTGGCCGAGCACTTCCTGGCCGGCGAAAAACCCTTGTCCACGCAGGCCCGCGATGCCCTGCAGCGGCACGCCTGGCCCGGCACGTGCGCGAGCTGCGCAATGTGCTGCAGCGCGCGTCGCTGCTTGCGCAAGGCGTGCGCATCGAAGCCGGCGATCTGA
>alr_1	ATGCTGTATGGCGCAAACCCGTTCCCGCAGGACACCGACACCACCGCGCAGCTACGCCCGGTGATGACGCTGCGCTCGCGCATCATCTCCGTGCGCGAGCTGCCGGCCGGCGAGCCGGTGGGGTACGGCGCCCGCTTCGTCGCCGAGCGTCCGACCCGCGTCGGCGTGGTGGCGGCCGGCTATGCCGACGGCTATCCGCAGTTCGCCCCCAACGGCACTGCGGTGCTGGTGGATGGACAGGTCTGCCCGCTGATCGGGCGCGTGTCGATGGACATGCTGACCGTGGATCTCACCGAGCACCCGCAGGCCGACATCGGTGCGTCGGTGCAGCTGTGGGGCGATGCGCCGCGGGTCTCCCCGTTGGCGACGCAGTGCAATGTCAGCGCGTATCAACTGCTG…	M
>alx_2	GTGATCCTGGTGTTCATCGGCACCAAGATGATGATCATCGATCTGTACAAGATCCCGGTGCTGGTCTCGCTGGCGGTGGTGATCGTGATCCTGGTCTTCACCATCGTGCTGAGCCTGCTGCGGCCGCCCAAGCCGGCTCGGCACTGA			YES
>cdiA_2	ATGGACACCGAAGCGATGAGCGTACGTGCTTACCTGGCCGAACAAAGCAAGCGCGCGCTTGCGTTGCTACTGTGCTGCACGGTCACCTGGACATCGTTTCCGGCATGGGCACAGGTGGCGCCAACGCCAAATCCCGGCGGGCAGACACCCGGTCAACAGGTCGCCGCCAATGGCGTGCCGGTGGTGGACATCGTCGCGCCCAATGCGCGCGGCATCTCGCATAACCGCTACAGCAATTTCAACGTCGGCCCGAACGGGTTGATCCTCAACAACAGCGCGCAGATTTCCAAAACCGAGCTGGGCGGCTATGTCGCCGGCAACGACAATCTGCAACGCAGCGGTGCCGCCTCGCTGATCCTCAACGAGGTCACCTCGGCCAGCAGCCGCTTGCAGGGGTAC…		YES
>ftsW_1	GTGATTTCGCTGTACGCGCTGCTGGTCGGCCGCGCGTTCTGGCTGGGCATGCGCTGCGTGGAAATGAAGCGTCACTTCTCCGGCTACATCGCCTTCGGCATCGGCTTGTGGATCAGCCTGCAGAGCTTCGTCTCGGTAGGCGTGAACCTGGGCATCCTGCCGACCAAGGGCCTGACCCTGCCGCTGATTTCCTCCGGCGGTTCGTCGGTGCTGATGACCTGCGTGGCGATGGGCCTGCTGCTGCGCGTGTCCTACGAAATGGATCGTGCCGAGCGCCTGCGCAGCAAGTTGTCGCCGCAGGGTGCGGGCGCGCCGTCGGCCGAGCCGGCCGAACCGGTGGTCGAGTCGGCCACGCCGGCCTACGCGCCCGCGCGCAAACCGCAGCGCGAGCCGGTTGCC…	D		YES
>glmU_2	ATGACTCTGCCCCTGCACGTCGTGATCCTGGCCGCGGGCGAGGGCAAGCGCATGCGCTCGTCCCTGCCCAAGGTGCTGCAGCCGCTGGCGGGCCAGCCGATGCTGGCACATGTGATCGCCACGGCGCGGCAGCTGCAGCCGGCAGCGATCCATGTGGTGCACGGGCACGGCGGCGAGCAGGTGCAGGCGGCCTTTGCCGCGCAGGGCGATCTGCACTGGGCCGAGCAACGGCAGCAACTGGGCACCGGGCATGCAGTGCAGCAGGCGATGGATGCGATTCCGGATGCGGCCACGGTGTTGGTGCTGTACGGCGATGTGCCGCTGATCCAGTCGCAGGACCTGCTGCAGCTGCTGCACGCGCCCGGGCGCATGGCGGTGCTGGTGGCCGATGTGCCCAAT…	H, I, M, J
>glnQ_2	ATGAGCGAGGTTCTGATCAAGCTCGATCAGGTGCACAAGCGCTTCGGCACGCAGCACGTGCTGCGCGGGGTGAGCACCGGGTTCCTGGCCGGCCAGGTATGCGTGATCCTGGGTGCGTCCGGCTCGGGCAAGAGCACCCTGCTGCGCACGCTCAACCGGCTCGAGCGCCACGACAGCGGACGGATCGAGGTCGACGGCATCGAGGTCGACGACGATCCGCGCCGGCTGGACGCGCTGCGCCGCGAGGTCGGCATGGTGTTCCAGCAGTTCAATCTGTTCGGCCACATGACTGCGCTGGAAAACGTCTCGCTGGCGCCGCGCCGCACGCGCAGGCTGTCCAGGCGCGAAGCCGAGGCGCGCGCGCAGACGCTGCTGGCCCGCGTCGGCATGCAGCGGCAC…	E, M, P, G, V, Q, R, O, D, C, H, U, J, L
>group_1010	ATGTCTGCTGCCATCCCGAAATTCGTCAGCCTGCAAAGCAAGCTGCTCGGCGCGCTCGCGCTGGGTCTGTCGGTCATCCTGCTGTGTGCCCTGGGCGGTCTGGGCACGGCGTGGCTGAGCCTGTCCGGCAAGGTGCCGCCGGAGGTGGCGCAGGCCTCCAGCAGCGAAGAGATCACCCGCGATTTCCGCCTGCAGGTGCAGGAGCGGAAGAACGTGCTGATCCGCGGGCGCGATCCGGCGCTGCTGGACAAGCACCTCAGCGCCTTCCGCGAGCAGGGCAGGAAGGTGCAGGCCAGCACCGAGGCGCTGGCCAAGGCAACCCAGGACCCGCAGCGCGTACGCTGGCACAGGACTTTGCCAAGGCGCATCTGGGTCTGCAGCGCAATTACGAAGCGGCGC…			YES
>group_102	ATGCCTATCAACTATCGCGAGCTTACCCAAGAGCAGTACAACGCGCTCACCGGTGATCTGGTCAAGCTCACTGAAAGCTTGCACGCGCGCTCCCAGGATGTCGGCGATGGTCGGGCCACGATTGGCTATGGTTATACATTCAATCGTTCAAACAATGCTGCGATCTGGGCTGAGTCCGGCATCGACCTCTCGGATGCACAGCGCAGGCAATTGGCAGTGATCGATGCTGCAGCCCCTGGGGACCGCACAAGGCTGGGTCTGCAGTTTGATCGTACGCTCAATGCTGCAGAGGGAGACCGGCTACTAGCTGCATCCATGCCTGAGTACGAGCGGCCAATCAACGCGTTGAACATGCCAATGTCGCAAGAGCGCGCGGCGCTTGTGTCGCTCGTCTACAAC…	M, Q
>group_1045	TTGCCGAGCTATCTGCCCGGCCTGCCGCGCGCCCCGGCGCGGGTGCGGCTGAAGGTGATGTCCTCGCAGTGGGGCTCGCTGGCACCGGATGGCTCGATGGCGCTGGATCTGGCGCTTGTGCTCGGCCGCCCGTCGGCGTTCGAATACGTGCTGGTGCACGAGCTCTGCCACCTGCTGCAGGCCAACCACTCGCCGGCGTTCTGGGCCGAGGTGGAACAACGCTTCCCCGCCTGGCGCGACGAACGCAGCTATTTCCACGAGCACGGCCGGCAGCTCAAGGCGCAACTGCGGCGGTTGTTGCAGGTGGAGTGA	R
>group_1105	GTGGCCGGCGTGTCCAGCGTCGAAGTGCTACGCGACGGTGCCTCGGCCATTTACGGCTCCGATGCGGTAGGCGGCGTCGTGAACAATGTGCTGCAGAACAACCTTTTGGGCGGCTGGCTGGAATTGCGGTACGGCGGCGCGGAAAGCACCAGCCTTCGACAGAGCGACATCAGCGGTGCCTACGGCTGGGACTTTCGCGATGGAAGGGGAAATGTGTCGGTCTTTCTCAACCAGACTCGGCGCAGCGACTTGCCCGCTGGCGATTTGGACTACGCAGCTTCCAGTGACAAACGTCCACTGTTCGAGAGCACGCGATTTGAAGGAGTCAGCAGCCTCGACATGCGCAACACCTTGAGTGCGTGGGCAGATCTGGCAGTCCCGTCGTCATTTGGTCGCGTC…	P, H
>group_1110	ATGCAAGCGCTGGAAAGCGTGCGCACTGAACTGGCTGCGGCGCGGACCGAGCTGGTCGAAGAGCGCCAGCGCCGGGAACACGCCGAGGCGGGCACCTTGCGGGCCTCGGTACGTCTGAGCACGCTGGAACAGCTCCTGGCGCAGCTGCGGCCAGCGCACTCCGTCGGCGAACCCGAAAAGGCCATCTCAGCCGGTGCAATGTCGGCAGGCAGATGA
>group_1112	ATGCGTACACGCCGTCCTGCCGCCGAGCAGTTGCCTGCCGATGAGCTGTTTCGTTCGCGTCTGGAGAACCAGATCGACTTGCGCCATCCACTGGTCCAGCTGATTCATCGGCTGCCGTGGAGTGCGTTGGAGCAGGCGCTGTCGCCGCGGTTGCCGGCTACCCCCGGCACAGGCGGTCGGCCCGCACTGCCGGTGCGCCTGATCGCCGGCTTGCTCTACCTCAAGCACGCCTACGGCCTGTCCGATGAAGCGGTGTGCGAGCGCTGGCTGGAAAATCCTTATTGGCAGTTCTTCACCGGTGAGGTGGTGTTCCAGACCTGCTTGCCGTGCGATCCCAGCTCCCTGACACGTTGGCGACAGCGCCTGGGCGAAGCGGGATGGAAGAGCTGTTGGCGCACA…
>group_1113	ATGGAAGAGCTGTTGGCGCACACCATCAACACCGCTCATGTGATGAAGGCAGTGGATGCGCGCGAGTTGTCGCGGGTGATCGTGGACACCACCGTGCAGGAAAAAGCAATCGCCCATCCCACCGACAGCGGTTTGCTGGAGGTGGCGCGCAAGAAGCTGGTGCTGCTGGCCAAGCGACACGGCATCGCACTGCGACAGAGCTATGCGCGGCTAGGTCCGGCGTTGCGCCGCAAGGCCGGGCGCTATGCGCATGCGCGCCAGTTCAAGCGCATGCGCAAGGTGCTGCGACGCCAACGCACGGTCCTGGGACGCGTATTACGCGATCTGCAACGCAAGCTGGCCCGGCTGGAACCGTCGGTGCATGAGGGCATCAGTGTCTGGTTGGAGCGCGCACACCGG…
>group_1156	GTGGAATCCAACCTGATCCTCAACCTCAACGCGCCCAACGCCCTGGGCGATGTGAGCTGGGTCAAGCCGTCCAAATATGTCGGGGTGTGGTGGTCCATGCACCTCAACCAGCAGACCTGGGCGACCGGGCCGACACACGGCGCCACCACTGCCAACACCAAGCGCCTTATCGATTTTGCCGCGGCACACGGCTTCCGTGGCGTGTTGGTGGAAGGCTGGAATCCGGGCTGGGACGGCGAATGGTTCGGCAATGGCGGCAGTTTCGATTTCACCCGGCCTACACCGGATTTCGACCTGGCCGCGCTGAGCAAATACGCCGCCGGCAAGGGCGTGCATCTGATCGGCCATCATGAAACGGGGTGCGCAGTGGATCATTACGAAGACCAGATCGCCGAAGCG…
>group_1202	ATGGTTGAAGCCTGCAAGCGATTTGGCCTTGTCGTCGTGGGTTACAGCGGCCGCGACTCCTCAGTGATGGAAGCTCTTGAGTCTGTCCTGACCTACGAGAACCCCTTCCCCAGCGGCCTTTATTGGTGCACCTCTTCCAGTTCCAAGCTCCTACCGGCTGTGAACGATTTCTTGGGCAAAGCCGCCTCTGCGGGGGTCGATGTCTTCGTCATCGAAACAGCGACGTTCGACGAGTTGGCGGGCGACCTCCTCATTCAAATCAACCTTCCCCACCCACTGCTAGATCATGTCCTTTCATTCCAGCCTTCCCAGCTCGCTGCTCCTACTCCTGTGCGGACGACGGAAGCTCGAAGGTTCCCTGTGCTGCGCCTTTCCGCATTACTCGTGGAGAGTCTCCCT…
>group_1221	ATGGATGAGCAGCAGCACGCGCAGGCAAGGATCGACCAGACGCAGGAACGCGTCGCTGGCAAGGATGGTGTGGCTCGGCGTGGCCGGCGCTGGTTGACGGGGCTACGCTGGAGCGCCGTGGCACTGTTGTCTGCGGTGTTGCTGCTGGACCTGGCCTTCCCACTGCCGCTGCCCAAATCCCGTGATACCTCCACGCTGGTGGTGGCACGCGATGGCACGCCGCTGCGCGCGTTCGCCGACCGCAACGGGGTGTGGCGTTATCCGGCCAGCCCGCAGAGTGTGTCGCCGCTGTATCTGCAGGCGCTGCTCAATTACGAGGACCGCTGGTTCTGGCGCCATCCCGGAGTCAACCCGTGGGGCCTGCTGCGTGCCGGCGGGCAGTGGATCGGGCAGGGGCGC…			YES
>group_1243	ATGGATGGCATGCGTTGCGATGCCGACGGCAATCTCTATATCGCCCGCTACGATGCCGGGCAGATCGCGGTGGTCTCGCCGCAGGGCAGGTTGCTGCGCACGGTCGCGTTGAAAGGCCGCAAGGCCAGCAACGTCGCGTTCGGCGGCACCGATGGCAAACATGTGTTCGTCACCTTGCAGGATCGTGGCGCAGTTGAAACGTTCAGGTCCGATCGTCCGGGCCGCGAAACCGGACGCTGA	G
>group_1293	GTGCAGAGCCTGAAGAACCTGCTCGGCGAGCTGGGCGTCAATGTTCCGGCGAACGTCAATCCGCAGCTGAAAAACGTCGCGGCCGTGGCCATCCATGCCGAACTGCCGCCGTTCGCCAAGCCCGGCCAGCCGATCGACATCACCGTGTCCTCGATCGCCAACGCGGTGTCGCTGCGTGGCGGCTCGCTGCTGATGGCACCGCTGAAAGGCGCCGACGGCCAGGTCTATGCGATGGCGCAGGGCAACCTGGTGGTCGGTGGCTTCGGCGCGCAGGGCAAGGACGGCTCGCGGGTGTCGGTCAACATTCCCAGCGTCGGCCGCATTCCCAACGGCGCCACCGTCGAACGCGCATTGCCGGACGTGTTTGCCGGCAGCGGCGAGATCACCCTCAACCTGCAC…
>group_1332	ATGGCCGATACGCTCGAAGCGGCGGGCGGCGACACTAGCAGCGTGAGCATTCCTGGTTGCGTGATGTTCAACCCTGGCGAAACCAATACTTACAACCTTGCCAATACCGATGGCTCTGGCTACACCCAGTTGCGCATGTCGCAGTCCGATTGGGGCTTCACAGACAAAGCTAAGCGCAACTACGTCGCCGTGGACCTATTCATCGAGCATCCTTTCGACGAAAAGTGGTATGGCCGCGTCGACTACACCTGGTCGCACCTGTACGGCAACACCGAAGGACAGGTGAAGTCTGACCTTGGGCAAGCAGACATCTCCAAGACTCAGGACTGGGATGCGGCGGAACTGATGTACTACGCAGGTGGCAACCTGGCCAACGATCGTCGACATCAATTGAAGGCA…
>group_1353	ATGGATGCGGTGACCGCCGTCTCCGGCAGCGGGCCGGCCTATGTGTTTCTGCTCGCCGAAGCGATGGAAGCCGCCGCGCAGGCGCAAGGCCTGCCAGCCGACACCGCACGCACGCTGGTGCTGCAGACCCTGCTCGGCGCCTCGCGCATGCTGACCGAATCTGGCGAAGCACCGGAGCTGCTCCGCCGCCGGGTGACCTCGCCCAACGGCACCACGCAGGCGGCAATCGAGACATTTCAGGCCGGCCAGTTCGAAGCGCTCACCGCCAAGGCGATTGCCGCGGCGACCGAGCGCGGCCGCAGCCTGTCGGCGGCCAATGATTAG	E
>group_1423	ATGGCTGGGCTGGGCTGGCGCAACGTGCTGTGCGATACCGCCTTTGTCGCCTCGCCGCACGAAGGCCGCCCTGCCGATGGCGACATGGATGCGCTGGCCACACGCTGGCCGGCCTGGCACGCACGCCTGGCCAACTTTCTGATGCACGACCCGCTGCGTGCGCAACGCGATCAACTCTCGCAGTTGCTAGCCGATTTACCGCCGCCGGATCCACAACGCAGGCTATTTGACGCGTAG
>group_1430	GTGATCCTGAAGCTATCCAGGCCGGTCAGCGAAAACTTCTGGATGAACATCAGCGACGACCGGATCGCCATTCCCGGCCTGATCGAGTACAGCAACCTCAACCCCGGCAACGGCCCCGGCGAGCACATCGTGTACGCGCCCTACTACATGCCCAAGACCCACCCGAAGTGGCAGTGGAGCAACCAGCAGTTGATCGACGAGGTCATCAGCTACCTGCCGATGATCAACCCGGACTTCAAGCCGGAGTGGATCCGCGCCACCCATTGCCATCGTTACGAGTACGCGCAGACCATCTGCCCGCCAGGCTTCCAGGACATGCTGCCGCCGATGAAGACGCCGCTTCGCGGCTTCTACATGGCCGATACCGCGTACTACTACCCGGAAGACCGTTCGATCAAC…	H
>group_1455	ATGGACCGTCTTTCCTGCGCCATCATCGACGACGACGTGGAGTTCTGCGATCAGGTGGTTGAGTTAGCCACCGATAGCGGCTTCCGTGCCAAGGGCATCCACACCCTTGGCGAAGCCAGCCGTTGGCTGGACAGCAACTTCCCCGACCTGTTGGTGGTGGACGTTGGCCTGCCCGACGGCAGCGGTTTCGATCTCATCGAACGGCTCGACCCGGATCACACGCCGCAGATCGTGGTGGTCTCGGGCGATTACGCCTACGAAACCCAGGGCCGCGCGCAGCAGTTCGGCGTCAGCGAGTTCCTTACCAAGCCGTTTGCGCCCGAACGGCTGGAGCGCGTGCTCGGCGGCCTGCGCGAAGCGGAGCAGGGCAACCTGGGCATCATCGGCAACAGCGACAGC…	T
>group_1464	ATGATCAAGCAGCCGGCTGAGATTGCGTTGATGGCCAACGCCGGTGCGCTGCTGGCGCAGGTATTCCATGCGCTGGATCAGCTGCCGCTAGCAGGCCGCAGCACGCCGGAACTCAACGACTTCGTCGAGCGGATGATTGTCGACGATCTGGGCGCGCGGCTGGCCAGCAAGGGGCAGTACGACTTCCCCTTCGTGCTCAACGCCTCGATCGATGATGTGGTGTGCCATGGCGTGCCCGCGGCCGCGGACGTGCTGCGGAGCGGGCAGATCGTCAATCTGGATATCACGCTGGAAAAGGATGGCTATATCGCCGACCCCAGCACGACGTATCTGGTGGGCGAGGTGGCGTATCCGGCGCGGCGGTTGGTGCAGGCCACCTATCAGGCGATGTGGTAG	J
>group_147	ATGCCCGGACTCAAGCTTCAAGTTACCACTGCAGGCCGTGCCGCACTGGTCAATGCACCCAACACCGGAACCAATCCGGTGCTGATCAGCCATGTTGGCCTCGCGAACGCGCCGTTTAGCGTCTCTGCTGCGTTGACCGCGCTGCCAGGTGAGATCAAGCGATTAGCAGCGGTGGGCGGGAGCATTACCGCCGACGACACGATTCATGTATCCATTCGTGATGAATCCGACGCCGTCTATGACTGCTACGGATTCGGCCTGTACCTGTCCAACGGCACGCTGTTCGCTGTCTACAGTCAGCCGGCCCTCTTGCTGGGCAAGGCGGCCGCCGCCATGCTGCTGCTCGCCCTGGACGCTGTCTTTGCCGACATCGATGTAAAGCAGATCTCCTTCGGCGCA…
>group_1477	GTGGCCGGTGCCAACCTGCGCCGCGCCGCCGCGGTCTACGAACAGGCGCTGGACGCGGGCGGTTTCGATTACGAGATGGAGGCCGGCGTCAGCCGCGCGCAGGTCTCGGCCGAGGCGTTCCTGCAGCAGGAAAAGCTGCCGGTGTTCAACCTGGCCGACGGCAAGTTCGGGGTGTCATATCAGTTCGATCTGTTCGGCAAGCTGCAACGCGGCGCCGAGGCGCGCAGGCCGATACGCAGGTCGCCCAGGCCGCGATCGACCTGGCGCGCGTCAACGTGGCCGCGCAGGTGGCCGGCAGTTACGTGGAGATCTGCCACGCCAACCACGAGCTGCACGTGGCCGAGCATTCGCTGCAGTTGCAGCAGCGCAGCCGCGACATCACCCAGCGCCTGA
>group_1485	ATGCTGACCCTGCGCCAACTGGAGTTCGCCGTGGCCGTGGCCGAGGAAGGCGGCTTTACCGCCGCCGCACGCCGGTGCAACACCGTGCAGTCGGCGCTCAGCCACCAGGTCGCCAAGATCGAGGAATCCCTCGGTGCGCGCCTGTTCGAGCGCGGCACCCGCCAGGTGCGGCCCACCGCGGCCGGCGAGGTGTTTCTGCACAACGCCCGCGCCACCTTGCGCGCGGCCGAGCGCCTGCACGAGGAAATGGCCCAGGCCCTGGGCACGGTGCGCGGCCGGCTCACGCTGGGGCAGATCTCCTCGCTCACCACCGTGCAGCTGCCGACGCTGCTGCGCGCCTTTCGCAGCGCGCATGCGCGGGTGGATGTGCACCTGCGCACCGCCATGAGCGAGGCCCTG…
>group_1539	ATGAGCGAGGTTCTGATCAAGCTCGATCAGGTGCACAAGCGCTTCGGCACGCAGCACGTGCTGCGCGGGGTGAGCACCGGGTTCCTGGCCGGCCAGGTATGCGTGATCCTGGGTGCGTCCGGCTCGGGCAAGAGCACCCTGCTGCGCACGCTCAACCGGCTCGAGCGCCACGACAGCGGACGGATCGAGGTCGACGGCATCGAGGTCGACGACGATCCGCGCCGGCTGGACGCGCTGCGCCGCGAGGTCGGCATGGTGTTCCAGCAGTTCAATCTGTTCGGCCACATGACTGCGCTGGAAAACGTCTCGCTGGCGCCGCGCCGCACGCGCAGGCTGTCCAGGCGCGAAGCCGAGGCGCGCGCGCAGACGCTGCTGGCCCGCGTCGGCATGCAGCGGCAC…	E
>group_1589	ATGACCGATCTGGTGTTGCGGGACATCGATCCATTGCTGGTGGACAGGATCCGTCGCATCTCCGTCGCTCGCGGCTGGACCCAGCACCAGACCGTGATGCATCTGCTCGAACAGGGCCTGTTCGCCAGCGAATACGAAGTCACCGGCGGCCTGCAACACCCGGAAGTCGATGCCCTGGCCGAAGCGATTGCCGCGCTCAAGGCGCTGCCGGCAGGGAATAGCCCGTAG
>group_1592	GTGCTGCTCGAACGTCTGCTCGGGCTGTGCAACGACGTGGGCCTGCTCGCCGAAGAGTACGACCCGCGCAGCAAACGCATGCTTGGCAACTTCCCGCAAGGGTATTCCCACGTGGCTCTGGTCAATGCGGCATTGCGCCTGCACGGACGCATGGGCAAAGAGGAAACACATCCATGA	G
>group_1593	GTGCAGACCACCGGCATCAACCTCAGCCCGCAGTACACCTACAAGGAAAACGAAGCGCCCAAGATCAACGGCTACCAGGCCAGCAACACGGTCAGCCTCAAGGTCCGCGACATCTCGCGCCTGGGCAAGGCGCTGGACGCGCTGGTCGCCCAGGGCGCCAACGACATCAACGGCCCCAGCTTCTCGGTCGACCAGCCCGAACCGGCCTACGACGAGGCCCGCGTGGCGGCGCTGAAGAAGGCCCAGGCCCGTGCCGACACCTATGCCAAGTCGCTGGGCCTGAAGGTGCGCCGCATCGTCAGCATCTCCGAGGCCGCAGCGGCGGCGGCGTGCGCCCGATGA	S
>group_1594	ATGGCCGCGATCAAGGCCGCCGGCATCGCCGACAAGGACGTGCAGACCACCGGCATCAACCTCAGCCCGCAGTACACCTACAAGGAAAACGAAGCGCCCAAGATCAACGGCTACCAGGCCAGCAACACGGTCAGCCTCAAGGTCCGCGACATCTCGCGCCTGGGCAAGGCGCTGGACGCGCTGGTCGCCCAGGGCGCCAACGACATCAACGGCCCCAGCTTCTCGGTCGACCAGCCCGAACCGGCCTACGACGAGGCCCGCGTGGCGGCGCTGAAGAAGGCCCAGGCCCGTGCCGACACCTATGCCAAGTCGCTGGGCCTGAAGGTGCGCCGCATCGTCAGCATCTCCGAAGGCCGCAGCGGCGGCGGCGTGCGCCCGATGATGATGGCCGCCTCGATG…	S
>group_1711	ATGAACCGACCGCAGCTCGATGACACGCAAATGCATGATGTGTCCTGGATCGGCTCGTCTTATTTCGTTGATACCAGCGGCTTCTACGACACCTATCACGCCAAGACGCCGCGAGACGGCTGGGCTTACGAGAGCAACCGGGATGCGGGGCTTGCGCAGGTGCCTAGCGGTGCGGGTTACCCAACATGTCGCCAGTGGTGGAGCGATAGCAGCAACGGATTACGCGCTCGATTGCTGTCTCAAGTCGACCCAAGCCTGCTCAACCGAGTCGCTGGATGGGCTGGTTTCTTGAGTCGCCAGGAGGTCGATGACTCGGTGATTCGAGCCATCGCTTCACCACGGCAGCAGAAGCTTAATCAAGGCTCCGTCTACACCGACTATGGCGGTCAAATTGACAAG…			YES
>group_1724	GTGCTCGAACGCGCCGACCCGCAGATCACCCTGCGTGTCCTCGGCGAGCGGCTGCTGACGCTGGCCGCCGACCCCGCGCTGGAATCGCGCGGCTTTCGTTTCACCCTCGGCGCCGCGCACGAGCGCCGCGAACTGGTCGCCGTCTGCCGCAGCCTGCTGGAGATCGGCGTGCTGCAGCGTGTCGCCGGCGACGAAGAAGGCTACGTACGCAGCAGCGGCGAGGCGGCCGAGGGCGCGGACGCCTTGTACGATGTGCGCCGCCGCGTACTGGCTGCGGTGCTCTCAGCGGTCCGCGGCCCGTCCACCTGGCCCGCCGAGCAGGCCCCGGTGGACCTGGACGCACGCCTAGCCTCGCTGGTAACCGAGCACCAGCCCGACAGCGAGGAAGGCCGGCGCACG…
>group_1758	GTGGTCGAGCAACCGGTCGAAGACATGGGCCGCGCGGCGATGTCGCTGCTGCTGGAGCGTTTGAGCAATCCGCAGCTGCCGATCCGCCGCATGGTGATGACCGGCCGCTGCGTGGTCCGCGGCTCCACCGGCGCGCGCTCGCGCACCTAG	K
>group_1795	GTGCAGGTGCAGAACCGCGTCAGTCAGGCGCAGGCGCGTCTGCCCGAGGACGTGCGGCGCCAGGGCGTGACCACGCAGAAGCAGTCGCCGACGCTGACCATGGTCGTGCATCTGACCTCGCCCAAGGGCAAGTACGACTCGCTGTACCTGAGCAATTACGCCACCTTGAAGGTCAAGGACGAACTGTCGCGCCTGCCGGGCGTGGGCCAGATCTACTGGGCCAATCGCACCCAGCGCACCATCGCCTCGGCGCGTGCGTTGGCAAGCACGCTCACCCCGGGGTGCACGAACACGGTGCACCACGTGGCCGATGACGCGTCCGATCCACTGTTCGATGGCGCGCCGGCATTGCGCCAACCCGCTGCGGCGGCATTGATGCGCGCGGCCATCGCCGGCCGC…	V
>group_183	GTGATCGACTGCAATCGCCCGCATGGTTCGGCCACGCTGATGCCCGAGGCCAGCGACGGCACCTCGATTCCGGGCAACCTGCAGCTGTCGGCCGACGATCGGCAGCAGCGCATCGATGCGATCTTTGCGCCGTACCACGCGCGCATTGCGACGGAACTGGATGCACGCGCACAGCGCGGGCAACTCACCGTGCTGGTGTCGATGCACAGCTTCACGCCGATCATGGCCGGCAATGCACGGCCCTGGCATGCCGGCGTGCTGTACAACCGCGACACGCGGCTGGCGCACCGCCTGCTGCAGGCCTTGCGCGACGAGCCGGATCTGGTGGTTGGCGACAACCAGCCCTACGCGGTCAGCGACACCAGCGACTATGCGATTCCGGTCTACGGCGAAGGCCGC…	E
>group_1836	ATGAAGAAGTATTTGGGCGCATTGCTCGTCCTAGCGTTTTCCTCTTCCGCTTACGCAGAAGGGGAGCAGTATGGAGAGCCTTGCAATAACTGTCTCTCAGAGCAGCAGTTTCAAGATACAGCGTTGCTCGCAGTGGATACGGGTGGGGTGGTCATCTACAACCTGCCTGCCGGTGAGATTCGCAGATACATCGTGGTTCCACCGGATCGTCGAGTGATGGAAGTTCCTGTTGAGCCGGAGCTGGCGGAGTATTTCGTGAACTTGGTGGGCTTGTTTCGGGCGAACGGCAACAGCCTCGAGAAGGACTACGAGGTTTCAATGGCCTCCGCCGCACGCACCATGGTGCGCGCCGCGGCCGATGGGACGCCCAAGCCAGCAAACGCATACGAAGCCATCCAC…		YES
>group_1852	TTGCGCGAGTTATTCGCGCAGGTGCCGGAAGCGCGCGCGCGCGGCTATTCGCCGGGTCGTTTCAGCTTCAACGTACGCGGCGGCCGCTGCGAGGCCTGCCAGGGCGATGGCCTGATCAAGGTGGAGATGCACTTCCTGCCCGACGTCTACGTGCCCTGCGATGTCTGCCACGGCAAGCGCTACAACCGCGAGACGCTGGAGATCCGCTACAAGGGCTTCAACATCAGCGACGTGCTGCAGATGACCGTCGAGGACGCGCTGCGGCTGTTCGAGCCGGTGCCGTCGATCGCGCGCAAGCTGGAAACGCTGGTGGATGTGGGCCTGAGTTACATCAAGCTGGGCCAGAGCGCGACCACGCTGTCCGGCGGCGAGGCGCAACGCGTCAAGTTGTCCAAGGAG…
>group_1896	GTGTCCTTCAGCATCGTGGCACTGGCCTACTACCCGTGGCTGGCGCCCCTGCTGGTGCCGTTTTCGGCCGGCGTGGCGCTGTCGCGCGTGGTGCTGGGCCTGCACTATCCCAGCGATGTACTCGCTGCCACCGCGATCGGCGTAGTGCTGGCCAGCTTGTCGTTGTGGGGATTGCCGGTGTTGTTGGGGTAA			YES
>group_192	GTGGTGGCGCGGCGCGCGGCAGTGGCCGGCTACGTGCTGCTGGGCATTGCCGCGGTGATCGCGCTGCTGCGCTGGCGCACGCGCAAACTGCTGCGGCGCAAACGCGAGCTGGAGCAACTGGTGGCCGAGCGCACTGCCGAGCTGGAACAGGACAAGCGCGAGCTGGAGGCGGCCCGCGCCGAACTCGCGCTCAAGGCCACCCACGACGAGCTGACCGGGCTGCTCAATCGCGCCGGCATCCTGCACGCGCTGCGCGGCATGCTGGCGCGTGTCGATACCAGTGCGCGCCCGCTGGCGGTGGTGTTGATCGACCTGGACCACTTCAAGCTGGTCAACGATCAACACGGCCACCTGGCCGGGGACGCGGTGCTGGCCGAGGTCGGCCGGCGCCTGGATACG…			YES
>group_1950	ATGCCCGGCCGCGTCGCCCTCGACCAGGCCGAGCGCCTGGTGCTGCAGCAACAACTTGAACGCCACCGCTGGAATGTCAGCCGCACCGCCGATGCCCTGGGCATCAGTCGCAATACGCTGTATCGCAAGCTGCGCAAGCATGGCCTGGATACCGGGTGA
>group_1951	ATGCCCGGCCGCGTCGCCCTCGACCAGGCCGAGCGCCTGGTGCTGCAGCAACAACTTGAACGCCACCGCTGGAATGTCAGCCGCACCGCCGATGCCCTGGGCATCAGTCGCAATACGCTGTATCGCAAGCTGCGCAAGCATGGCCTGGATACCGGGTGA
>group_205	GTGGTGTTGGGCCCGGGCGGCAAGGAGCAATGGTTCGACGCGAACGTGGACGAGGGCGAAGGCGGCGCCGGGGTGGACAGCGACGACTACAACTTCGACGGACATCCGGATCTTGCGGTGTCGGCGATGCTCGGCCAGGTCAACGAAGCGGTGCTGGTATTTGTGTTCGATCCGGTGCAGCGGCGCTTTCGTGCGCTGACCGCGCCCACGCGCCCGGCAGTGCAGTGCGAGGCTTCTTCAATCTGA
>group_2060	ATGGGCGATTTGCCGCCGGCCGCATCGGCAGCGTCCACGCTGGGTTGCAGCGCGCTGCTGCTGGCACCGCTGGCCTGGTTGCAGTGGCCGACCACGCCGGTGCCGGCAGTGGCCTGGGCCTGCGCCACCGCGCTGGGCGTGGTGTGCACCGGATTGGCGTTCCTGATGTATTACCGCCTGATCCAGCGCATCGGCCCCGCGCGCGCTCCACGGTGA			YES
>group_2231	ATGGTGGTGTATGGCGCGCCCTGGGTGCGCCAGATCCCGATGGCGGCGTTGGTGGCGGTGATGATCATGGTCAGCATCGGCACCTTCAGCTGGGGCTCGCTACGCGATCTGCGCACGCACCCGGGGAGTTCGTCGGTGGTGATGCTGGGCACCGTCGTGGTCACGGTATGGACGCACGATCTGGCCCGCGGCGTGCTGGCCGGAGTGCTGCTGTCGGCGCTGTTCTTTGCGCGCAAGGTCGGGCGCATGTTGCAGGTGGAGGCCAGCGAGCGTGATGACGGAGTGCGCGTGTATGCGGTGCGCGGCCAGGTGTTCTTTGCATCGGCCGGGCAGTTCGTGGCCAGCTTCGATTTCCCGGGCACGCCGCCGAAAGTGCTGATCGATCTGAGCCACGCGCAC…	P		YES
>group_2237	ATGACCAATCTTAGCAAAAATGGCGGCAGACAAACAGCCTTAGACCTGGGCGACAGCCCAAAAAAAGGCGCTGATGCGTTCGATGAAGCGGCCTACCGCGCCGAGCTGATCGCCGCCGGCATCCCGGCGGGCGATGCCGCCGCCGTGGCGGCCAAGACGGCCGAGGCTCGCCGGCAGCGCGACTATGTGCCGGGCAATGTCGGCGCTTCGCTCAAGCTGCCGGCGGCCGTCAAGCGGGCCGTGCAGAAGGTCGAACGCGCCCAGGAAAACGCCGTGCCGGCGAAGAAGGCGCGCAGCTCGCGCGCCGTGGTGCTGACCGCCCAGGAAAACAAGCTGCTGGACGTGGCGACCGACATTGCCACCACGCCGCCGAGCGGCGAGGACATGGCTTTCACCCAT…
>group_2238	GTGTATGCGTGGCTGGCCCACCGCCTGCACCGCATCGAGGGCAAGGGCGTTGTGCTGCATTGGAAGTCGCTGCGCGAGCAGTTTGCCCAGGAGTACCGAGGCAAAGACCCCGACAAGGATTTCAAGAAGGAGTTTTTGCCGGTGCTGCGCAGGGTGCAGGCCGTCTATCCGAGCGCGAACGTCAAGCAAGTGACGGGCGGGCTTCTGTTGCTTGGCTCGCCGCCGCCGATTCCGAAGAAGCTCACGAAGTAG
>group_2239	GTGTATGCGTGGCTGGCCCACCGCCTGCACCGCATCGAGGGCAAGGGCGTTGTGCTGCATTGGAAGTCGCTGCGCGAGCAGTTTGCCCAGGAGTACCGAGGCAAAGACCCCGACAAGGATTTCAAGAAGGAGTTTTTGCCGGTGCTGCGCAGGGTGCAGGCCGTCTATCCGAGCGCGAACGTCAAGCAAGTGACGGGCGGGCTTCTGTTGCTTGGCTCGCCGCCGCCGATTCCGAAGAAGCTCACGAAGTAG
>group_2289	ATGCGCGGCAGCCTGTTATGGGACCTCGCCGACAGCACCAAGGCGCTGCTGATCCTCGAAGGCCAGAACACCCGCCATGAGGTGGCGCAGGAGGTGCTGCGTCCGTTCGGCGAGCAACCCAGCCTGGACCTGACGCCCGGCGTGTTCGATGGCAACCGCAAGCAGATGCGGCGCTACTCGCTGCAGATCGACCATGACCTGGACAACAGCCACATCACTTCGATCACCGCACACACCAGCGCCGATTTCACCGGCGGCAAGGGGTACGACCGCCGCCTCACCCAGGCCCTGTTCGGCTCGGCGTTCGAGTATCTGGCCACCGACTTCTCCGAAGAACGCGTCAACAGCCAGGACCTGCGCTGGTCCTCGTTGCCGCAGGCGCAGGTGTTCTGGGTGACC…
>group_2314	ATGCTGACCGCGTACCGATGGAGCGGGTTGCTGGTGCTTGCCAGCCTTTTGCCGGTGTCTGCCATGGCCGGCACGCCCGATGGCGGTTACCGGCAGCCACCGGAACCATTGTTGAGCGTGTTACGCGCGCCGCTCAATCCGTCGCCGCGTTTGGACCCAACCGGCAAGACCTTGTTGCTGGTGCAGCGCACGCAGTACCCGCCGATCGCGCGCGTGGCCGAGCCGTATCTGAAGCTGGCCGGCGTGCGTGTGGAGCCGCGTACGCATAGCCGCCACGACATGTCCAATGGCTATGGCATTCGTTCCTGTCTGCAAGGCTTCAGCCTGGTGGATCTTGCAAGCGGCAAGCAGACCGCCGTGAGCTTGCCTGCCGGCGCCTGTCCAGCGTCGCCGGTTTGG…		YES
>group_2351	GTGCTGACGCGCTTCGCGAGCGACTTCGGCTTCGAGCCGCTGGCGTTCGATACCCGCGACGCCTCCGGCCAGCCGATCTATCACACCAACGTAATGATGTGCATCGCCACCCGGTTCGCGCTGGTGGGCCTGGGCAGCATCTCCGATCCACGCCAGGCGGAAGCGGTGGGCGCGCGGCTGCGGGCCGCAGGGCGCGAGCCGATCGAGCTGGAGCCCGCGCAGCTGGCGGAGTTCGCCGGTAACGCGATCGAGCTGGGCGGCCGCGACGGCCGGATCCTGGCGCTGTCGCAGCGCGCCTGCGACAGCCTGAGCGCCGCCCAGAAGCGGCGCATCGCCGTCAGTGCGCGCCTGCTGCCGCTGGCGGTGCCCAGCATCGAGCTGGCCGGCGGCTCGGTGCGT…	S
>group_237	GTGAGCACACAGCGCCCCGCCACCGAGTCCGCCGGCCTGGAGTTTCTTGCGGGGGGCGGCGAGATGGGCGCGTTGATGCGCGCACACGACTGGGCCGCCACGCCGCTGGGGGCACCGGAGACCTGGCCGCAGTCGCTGCGCTCGTCGTTGTCGGTGGTGCTCAACTCCACCCTGCTCGGTGCGGTGCTGTGGGGGCCGGAGCTGCGCCTGCTCTACAACGACGTGTACGTGCAATCGATGGGCGACCGTCATCCGCAGGCGCTGGGCCAGCCGGTGACCGAGGTGTGGAAGGAAACCTACGCGCCGATCGCGCAGGCCTTCGCCCGGGTGATGCAAACCGGTGAGGGCTTCGGGCAGGAAGTGATTACCTTGCCGATGCTGCGCAACGGCATCAGCGAG…
>group_2371	GTGTTCCTGGAAGCGCTGGCCGAGAGCGAAGTGATCCACCAGGAAGGCGACCGCTGGGAGTGGATCGCCGACAGCTACCCGGCCAATGCGGTGAGCCTGCGCTCGGTGGCCGACGGCAACTTCGTGGTGGTGGACAAGAGCGACGGCAAGCAGCAGATCATCGCCGAGGTGGATTATTCGGCCGCGGCGCTGACCTTGTACGAAGGCGCCATCCACATGGTGCAGAGCACGCCGTACCAGGTGGAGCGGCTGGACTGGGAAGGCCGCAAGGCCTATGTCACGCGCACGCATGTGGACTACTACACCGACAGCATCGACTACACCAAGCTGAAGGTGCTGGACCGCTTCGACGGCGGCGTGGCCGGGCGCGGCGACTCGCACCATGGCGAGGTGCATGTG…	L
>group_2402	GTGCTGGTGGAGATCACCGTCGGCACTGATGGCTCGATCACCGCCTCGCGCGTGCTGCGCGCCACCCCGCCGCGCGTGTTCGACCGCGAAGCGCTCAATGCGGTCAAGCGCTGGCGCTTCGAACCGGTGGCCGCCCCGGTGACCACGCGGCGCACGCTGTCGTTCAACCCCGGCGGTTGA	M
>group_2428	ATGTACAAGCACGATGGCAGCTACGGTACCTTGCTGCCGTACCTGAAGTGGCAGACCTACCGCGGCGGCTCCAAGTTCGACACCAATGCGCCGCGCATGCGCCTGGACGAAGTGGAAGCCGGCGTCGAGTGGCAGCCGATGGATGCGCTGGAACTGGTGTTCGCCTATTCGAAGATGAAGCGCACCGACGTCACCACCGCGCCGTATCCGGTGGTGGAAGGCGACTTGCTGCGGCTGCAGTTGCAGGTCAATTACTGA
>group_2429	TTGCTGCCGTACCTGAAGTGGCAGACCTACCGCGGCGGCTCCAAGTTCGACACCAATGCGCCGCGCATGCGCCTGGACGAAGTGGAAGCCGGCGTCGAGTGGCAGCCGATGGATGCGCTGGAACTGGTGTTCGCCTATTCGAAGATGAAGCGCACCGACGTCACCACCGCGCCGTATCCGGTGGTGGAAGGCGACTTGCTGCGGCTGCAGTTGCAGGTCAATTACTGA
>group_2441	ATGAAGACATCCCGCTTCACCGACAGCCAGATCATCGCCGTACTCAAGCAGTCCGAGGCTGGCACGCCGGTGCCGCAGTTGTGCCGCGAGCACGGCATCAGTTCGGCCACGTTTTACAAGTGGCGCAGCAAGTTTGGCGGCATGGATGCGTCGCTGATGTCCCAGCTCAAGGAGCTGCAGGACGAGAACCGGCGTCTGAAGAAGATGTACGCCGACGCCCAGCTCAGTGCCGACCTGCTGAAGGAGGCGATGGCAAAAAAATGGTGA	X
>group_253	ATGCACATCTTCCGCACGCTGAGCGAGGTCCGCGAACAGACCGAACACTGGCTTGCCGACTACAACCAACAGATCCCGCACGACAGCCTGGACGGGCTAACACCCGCCGAGTTCCGTGAGCAACATCAACCGCAGACCTCTAGTTTTAGCTGGCATTGA
>group_27	ATGAATCGGATTTATCGCAAGGTCTGGAACAAATCGTTAGGCGTGTGGGCCGTGGCATCGGAATTGGCCAGCGGCGACAGCCCGGGCGCAGTGAGCACCGCCGCATTCATCGACCGCCGCCAGAGCCGTTGCCTGGTTGCCGCGATCGCCCTGGCGCTGGCTAGCGCCGGCATCGCACTCCCCCTTTCTGCAATGGCGCAATCGGTCGAGGTCGGCCGCGGCGCGTCGGCACCTGCCGCCAACGCCACTGCCATCGGCGCCGGCAGTCGCGCCAGCGCCACCGGCGCGCTCGCCAGCGGTGCCGACAGCAGCGCCAGCGGCGTGAACAGCAGCGCGATCGGCCGCCAGACCAATGCGATCGGCGAGAACGCGGTGGCCATCGGCTACAACAGCTTCGTA…			YES
>group_2729	GTGCACCGCTCCCAGAACCGCATCGAGTCTTACCACCAGCTACGCTCAACCGTTGCCCAGGTCGGTGGCAAGAAGGAACTGACCGGACGCACCGACATCGAGATCGAAATCAGCAACCAGTGTGCGCGCCTGATCGCCAACGCGGTCATTTACTACAACTCGGCCATCCTGTCGCGGCTGCTGACGAAGTATGAGGCGAGCGGCAACGCCAATGCGCTGGCGCTCATCACCCAGATGTCACCGGCAGCCTGGCGGCACATCCTGCTGAACGGGCATTACACCTTCCAGAGCGACGGCAAGATGCTCGACCTAGACGCGCTCGTGGCCGAACTGGAGCTGGGATGA
>group_3018	TTGCGCGTTGCGGACATAATCGATCGTGGTGCCATCTGGGTAGACCATCGACCGAAGGCGGCCGCCAGGCGTGTAGTCGTAGCGCAACACCAACACCTTGCCGTTGACCGTCTGCACCTTGCGCACCACCTCGCCGAAGCGGTTGTAGCAGTATTGGGTGGTACCGCTGCCATCCTGGAGCTTAGCCAGCCGCCCGACGGTGAAGGTCTCACCGCTGGCGCACACGCTCTGCGTGACGTCATAGGTGTAGCTGACATTGAAGGCGGTGGTTGGGTAGCTGATGCTCAGGACACGGTTGAGCGCGTCGTAGCCATAGGTGGACGTGATGCCGCGTGCATCGGTCTGCGTGGCGCGGTTGCCGGCGCTGTCGTAGGTATAGCTAGTGACGCCGGTGTCCGG…
>group_3166	GTGCCCCTCGCCCCAACGGGAGAGGGGCTTCAAGCCACGCTGCATTGGCATGCTCAAGATTTCCGGGTCATGGAAGTGACGTGCCGAGGCGGCAGCGTGGCCGGGGATTGGCGGAGAGCGGCACACGGATGTGCCGCGACGGCGAGTCAGACAGGATGTCTGCCGAGCCGAAGAGCCGATCCCCGGCCGCGCTGCCGCTTTTACCGAAGCCAGTACCGACAGGCAGTTTGCTTTGCCGTACGCTCACCCCAACTCCCGCTCTGCGCCCCGGCCTGCGGCGCGGGCGCTTCAAGGCACGCGCGCCCATGGCGCGCCAGCTGTGCCTCCTCTCCCCGACGGGAGAGAAGCTTCGAGCCGAACTTCATTGGCGTGTTCAAGATTTCCGGATCATGGAAGCGA…
>group_32	ATGGACGCCAGTGCCACCAGCCCCGCACCCGGACAAGTGCTAGTCACCGTCCAGTCGCGCACCGGCGATGGCACGGCTCCACAGGCGTTGTTGGACCAGGTCGCTTCGATTCTCACCAACGATGACGTGCGCCCGCTGACCGACAGTGTCACGGTCCAGAGCGCCCAGATCGTCCCGTATGCCATTCGTGGGCGCGTCTACACCTACGCCGGCCCTGACTCGGCAGTGGTCATGCGTGAGGCGCTGCGCAGCCTGCGGGCGTATCTGGATGAGGCACACCGCATCGGCCGTGATGTCCCGGAGTCAGCGATTAAGGCCAAGCTGTTCGCCGATGGTGTGCAGCGAATAGAACTGGACTCGCCTGCAGCGGACATCCGAATCAGCCGCACGCAGGCGGCC…
>group_321	ATGCCGGCAGCGCGACAGCAGCGGGGTGCGGCGGTGGAGGCGGCCGCACGCGCGCTGCTGGAGCAGGCCGGGTTGCGGCTGGTGGTGGGCAATGCCAACTACCGCGGCGGCGAACTGGATCTGGTGATGCGCGACGGCCAGGCGCTGGTGTTCGTGGAAGTGCGCTATCGCCGCGACAACCGCTTCGGCGGCGGCGCGGCATCGGTGGATGCGCGCAAGCGCCGCAAGCTGGTGCTGGCCGCGCAATTGTTCCTTGCCCATCACCCGGCACTGGCGACCTTGCCGTGCCGCTTCGATGTGGTGGAAGCCAGCGGCGAGCCGCCGGTGCTGAACTGGATCCGCGACGCCTTCCGCGCCGACGATTGCTGA	L
>group_340	ATGCAGGGGGCACAGATGCGGTTGTTGGTGTTATTGGCAGTCCTGGCGGCGGTTGCCGGCATTTATAACTACGGTGGCAACGCGCTGGACGAAGCGCAGGTGCGCGACTTCTACGCCGCGCACGACAAGGCGATGCTCGGTCAGGACGGCGAAGCGCTGTGCGCGATGACCGCGCCGGCGTTCTAA			YES
>group_346	ATGTCCGCCACGCTGCCCGATGTTGCCGTTACCGAACCTTCCCCACTGAGCGCGCCGCTGCGCTGGGTCGGCATGCAGGACATCGCCGTGCCGCTGCGCCTGGCCGATGCCGGGCCCAGCGGCAGCGTGGCCGCGCGTGCCAGTGTGCAGGTGGATCTGCCGCGCCCGGAGCTCAAGGGCATCCACATGTCGCGCTTGTACCGCCTGCTGGATCGGCATCTGGAGCAGCCGGTGTCGCCGGCGATGGTATCGCAGCTGCTGCAGGCGCTGATCGACAGTCATGCCGATTGCGGCAGCCGTGCGGCGCGGCTGGCGCTGAACTTCGAGTTGATGCTGCGGATGCCGGCGCTGCGCAGCGAAGGGCTGAGCGGTTGGCGCGCTATCCGGTGCGCATCGATG…
>group_3484	ATGCCGCTGCTGTTGAGCATCAGTTCAATATCGCTGTGCGGACAGCGAAAAAAGTTTGGTACCCATAGGCAGCATTTCGATGCCCTTTACCAGCTGACATGGGCCGCGTACTGGTGGCTGGAAAATACCGAACTCTTTGAGGAATCCTTTGAGAAAGCACTCGGTGTGGCCCAAGAGACCGAAAACGTTGAGGTGTGGGAGAGAGTCGTAACTTTGTTCAATCTAGTAGTCACCACTCATCGAGACGGTAAGTGCACCCTCGATGTGGACTCCCTAGAGACCACCATTCGAGAGAGATTGAACTCGATAGCCAACGACGCGGATATGATCAGCGGCGCACTACAAGCCAAGACATCTTTGGCGCTTCTGGATCTGCTGGTTGCCGAAAATGAGGAGCAA…
>group_3491	ATGGCCGCCATCGTGCATGTCGGCAAGCTCAAGCTCTCCGGCATCGTGGCCTGGTGGTTCTGGCTGGCCGCGCACGTGTACTTCCTGATCGGTTTCCGCAACCGGTTCGTGGTGCTGGTGAACTGGGCGATGGCGTACTGGAGCTACCAGCGCGCCGCGCGCATCATCTTCGGCGGCGCCACCGACGACCCGCCGCCCAGCAGCAAGGACGGATGA			YES
>group_3492	ATGGCCGCCATCGTGCATGTCGGCAAGCTCAAGCTCTCCGGCATCGTGGCCTGGTGGTTCTGGCTGGCCGCGCACGTGTACTTCCTGATCGGTTTCCGCAACCGGTTCGTGGTGCTGGTGAACTGGGCGATGGCGTACTGGAGCTACCAGCGCGCCGCGCGCATCATCTTCGGCGGCGCCACCGACGACCCGCCGCCCAGCAGCAAGGACGGATGA			YES
>group_371	ATGAAATCGAGGCAATGGGGATGGCTGCTGCTGGTGCCGCTGCTGGCGCAGGCAGCCGATGTGCGCCAGGACTATCGTCAACAATGGCCGCTGCAGGTGGCCGGCGCGGATGCCGGCATGTATCAGCTGCGCTTGAACGCTGCGATCTATCGCAGCGCCCATGACGCGGGGCTGCGCGATGTCACGGTGATCGATGCGCGTGGCGAGGAGATGCCGGCCGCGCTCTTGCCGGTGGATGCCGCGCCGGCTGCCGCGCCGCGTCGGCAACGCCTGCCCTTGTTCGCGCTGCCGGCCGGTGCGGCCCCTGCCAACGGCGATCTGCAGCTGATCGCCGAACGCGATGCCAGTGGCGCGGTGCGTCGGCTGGAAGGCCGCTTCGCCACCGGCACCGCTGCCGTT…		YES	YES
>group_378	ATGACGATCAGCTACAACCTGCCCAGCGGCACCTTGTATGGTTACCCGGCGATCTGCCGCGGTTGGCATTACACGATGAATCCGGCCACCGACAGCTACTTCCGCATCAAGTATCCAAGATCGCCAGCTTGA
>group_3944	ATGTCCGCAGTGATCCGCCGCAGACCACGGTGGTCGCTCCGACGCCGTCCACGCCTACGACGCCGACAACCCCAACGACGCCGACGACGCCGGGCACCACCACGGCCGACCCGTTGCCCAAGACCACGCCGGCACCTGCGCCCGCCCGCTACCAGGGCCTGGGCAGCAACCTGCTGGTGCCGACCAATGCGGATCTGGCTCAGCAGGCCGGTGCCAGGGGCCAGGGCGTCAAGCTGGCAGTGCTGGACGACAACCTCTACGCCAGCTACGCGCCGATCAACGGCAAGGTCGATACCTTCAACGATTACACCGACACCCCCGGCACCCCGGAATCCGCGTCGAACGCGCTGCGCGGCCACGGCACCGTCATCTCGGCATTGGTGCTGGGCACCGCCCAGG…
>group_3950	ATGGAGGGCTGCTTTAGCTCGACATTTCCGGACATGGGGTGGCAGGCGGTACGCTGTGGCGCACCGCCGAAGTTGGTCATGAAGCCACGACACGTTGCCAGCGGCAACGTTCGTACCACCACCGACAACCGTGTGCTCATCACCGGCAATGGCGATGACTACGCTGCACGCACGGGCAGGCTCACCCACTCAGCCGTCGGTTCGTTCCCGAGCGTAAGCGGCGTGACCACTGGGGTAGTCCAATACTCGCTGCAAATCAATACCGACAACGACAGCAACCCCGCCGCTTGCGCGCAGTTCGGTTTTTCTTCGTGCAAGACCTGGCAACAGTACGTCTACTCCAGCGACGCCGACGAAGACTCAAGTAATGGCTTTGACCCGGTCATCTTCATTGAAAGC…
>group_3957	ATGGATTTTGTTTTCAGGTACAGCGAGCACTTTGAGGCGAACATTGCCGAAATAGCCATTGCCCCACCCAGTGCACTGGTTGAGAAGGTTCTGAATGCGGTTCGGCTGATCAGCGCCAGCTTTGCTATCTTCCTTCGACTCTTTCTCGGTCGTAATGATGAGATAGTCGCCTGCTGCGGTGCCCATTCGATGAAGCAGATCTATGCCTACGTCCTCCATGAATGGATCGAACCAGGCAATCTGAGCGTCATGGTGGTTCTCGAAGATCTTACGGAGCCATTCCGTCAGTTGTATCCGGCTGGTGCCACCACTGTCGGTAAGCGTAAGGAAGAAGCGCCCCTCGGATGTCTTGGGGCAGAGCTGCATCATGGTTGTTTCGGTGGCGCTGTTGAGAGCTAC…
>group_3994	ATGGATACCGTGTTCCCCTCCCAAAACGCACATTGGTACCAGTCACCCAAGGGCATTCGGCGCATGTTGACTATCCTGCTGATGTCAACCTTACTGACCGCAAGCTTGGTTGTTCTTGCCTATCGAACTTCGTTCACGGTCCTGCTGGACCTTGCACAGTATGCGGCCACTATCTGTGCTGTATTGCACTTCGCTGTAGTGTCGATGCTGCTGAGTCTCATTGCAGGTGCTCTGAAAGTATGGAAAAAGCTGCAAGCAGACGGGAAAAATACCTGTGAATTGAAACAGCTGCGTCGGGGCATCGTTAGTAGTCGCCCCTGA			YES
>group_3997	ATGAATAGCGTGTTTCCCTCCCAAAACGCACATTGGTACCAGTCACCCAAGGGCGTTCGGCGTATGTTGACTATCCTGCTGATGTCAACCTTACTGACCGCAAGTTTGGTTGTCCTGGCCTATCGAACTTCGTTCACGATCCTACTGGACCTTGCGCAATATACGGCCTCCATCTGTGCTTTATTGCACTTCGCGATAGTTGCGATGCTGCTGGGTCTCATTGCAGGTGCTTTGACAGTTTGGAAACAGCTGCAAGCAGAGGGAAAACCTACCGAGGAACTAAAACAGCTGCGTCAGGTTATTGTCAGTGCGACTGCAATGACGCTACTAATGCTCATGCTTGCAGTAGCAGCAGCCTGCATTCCCTTTGTGATGGATGTAATGAGGGAGATTCCAGAG…			YES
>group_3998	ATGAAATTTGGCTGGGCATTGATTTTTTCCGCCTTGTGCGCTGCCAGTAATGCTAAGGCGGAGCAAGGCTGTCCGCCGGGCCAGATTCCTGCGACCGCAAACGGCAGTATTACCTCCTGCGGTCCAATTCCCTCCGGCTATAACGAGCAGCAGGATTCTGCCGCCCCTCGACCGAGTGGTAAGTGGATAAAAAACGTGGGGGGCTATAGCAATGGGGTCTATCGACTCTATCTTTAG		YES
>group_4026	GTGACGTTGCGGTATGCGCCCAGGGAAGCCGCAGGTCACCGTGCTTCGACGGTGTCCTGCCAGGGTTTGGCGACTCCCCAATCCCGAATCCCCAATCCCGTTTCGCCCAATCAAGCGCCCGACATTGCCGCAGGAACTGCAGCGTGTCGCGCAGCACGGGCGAGCGCTCGGGCGATTTGCGCAGCGCCAGCACGATGCCGAGATGGCCCATGCCCGGGTAGACCTTCAACTCGGCCGTGCCGCCCTTGCGCTGCAGAGCGTGCTGCAACGAGGTGCTGTTCTGCAGCTCGACCACGCGATCGGCATCGCCGTGCAGCAGCAGCATCGGCGGTTCGTCGCCGCCGACATAGCGCACCGGCTGCGATTGCTGTTGCGCGGCCGGTGCCTCGCCGAAGATCT…
>group_4027	TTGAACCGTTGGTACCGCGTCACTGCTGCAGCGCCAGCCCGCGGCAGCATCCGGCGCTGCGCGGCGGCGTGTCTGCTGCTGTTGCTGGCGTGGTTGGTGGCACCTGCCGCCATGGCCCAGGCCACCGGGCAGGCGCCTACCCAGCCCAATGTGCCGGCACCGCGGGTCGGCGTGGTCACCATGCAGCCGGGCGAAGTGTTCTTCGAGCGCTTCGGCCACGATGCCATCGTGGTGGTCGATCCCGTCAGCGGGCAGGCCACCTCGTACAACTTCGGCTTCTTCGACCCCGGCGAGCCGGATTTCGTCCCGCGCTTTGCGCGCGGCGAGATGATGTATTACCTGGTCGCGTTGCCGCTGGAAGAAGACCTGCAGCAATACCGCGCGGTCGGCCGCGGCGTC…		YES	YES
>group_4028	ATGTCGATCCGCACACGTTCGCGCACATCCACGCCCAAGCAGCCCGAGAGCGCGCTGCGCCGCTGGCTCAAGGACCGTCACATCACCGAGGTCGAGTGCCTGGTGCCGGACATCACCGGCAACGCACGCGGCAAGATCATTCCGGCGGACAAGTTTTCGCACGACTACGGCACCCGGCTGCCGGAAGGCATCTTCGCCACCACCGTCACCGGCGATTTCCCGGACGATTACTACGAGCTGACCTCGCCATCGGATTCGGACATGCATCTGCGCCCGGACGCATCCACCGTGCGCATGGTGCCGTGGGCGGCCGATCCCACCGCGCAGGTCATCCACGATTGCTACACCAAGGACGGCCAGCCGCATGAGCTTGCCCCGCGCAATGTGCTGCGGCGCGTG…
>group_4030	GTGCTCGGCTGCGGTCTCGGCCGGGTCGGGGTTGTCGCGCAGCAGTTTGAGCAGATAGCGCTCGTACGGTTCGCGCTCGCGCCACAGGCTGCGTGCACGCGCCGCATCCAGCACCTCCGGGTCGGCGTGTTCCCACTCGGGGCCGCCCTGCACAGCGGCCTCGTGCGGCAGCGACGGGATGCGCCGTACACCCGGCTGCAGGAAGTGGCGGATGGCGGTGACCAGTTCCTCCACATTGAACGGCTTGGCGATGAAACCGTTCATGCCCGCTTCCAGCGCTTTCTCCTGTTGTGGGCGAAAGGCGCCGGCAGTCAGCGCGATCACCGGCAGGCTGGCCAGTGCCGGGATCTGCCGCAGCCGCCGCGTGGCTTCATAGCCGTCGACCACCGGCATCTGCAC…
>group_4033	GTGCCAGCGCGCCGGTGTTTTGCGCAAGACACCACGTATCCCGCCGGCGCTTGCCGGCGACCGAACAACGCAGGAGATTTGCATGTCCTCTTCCATCGTGGTCATCGCCGCTGGCGACCGCAGCACCGAAGCCGTCCTGGCGGCCGAAGCGCTGCGCCGCGCGGCCACCGCCGCCGGGCGCAGCGTGACGATCGAAATCCGCAGCGACCAGGGCGTGCTCGGCGCATTGCCGGGCGAACTGGCCAGCGCCGCCAGCCAGGTGCTGGTGATCGGCGACGCCGATGCCGACACCGCCCGCTTCGGCGACGCGCAGCTGCTGCGCCTGAGCATGGGCGCGGTACTGGACGACCCGGCCGCCGCGGTGAACCAGCTCGCCGCACCGGCTGCCGCCAATGCATC…
>group_4039	ATGGCCCGGCACGCCCTCGTGATACGCGGTGGTTTCGATATTGACCAGCGTGCGGCTGGCGAAGTCGCTGGTGTTGACCTTGACGATGGCCGGCTTGGTGCCTTCCGGATTGCTCTGCCAGTATTCGGCGCCGGGCGCGCTGCGCCGGAATGCGGGCATCGCCTGCACTTCCAGCGGCGTTTTCGGCAGGTGGCCGAACAGCTTGGGCAACTCGGGTTCCATCGCGGCGATGTAATCGCGGTACTGCTGCAGGATCTGCTCGCCGGAGCTGGCGAAGTGGCGCTTGTCGGTGTCCACCGCCTTGCGGAAGCTGGCCAGGTCGGCAAAGCCCTGCGCCTTGGCGATCACCGTCATCTCGCCTTCGATGCGCGCCACTTCCTTCAGGCCGATCTGATGGAT…
>group_4040	ATGATTCTGCGCCGCGCTCACCGCCACGCCGGTCGGCATCTTGCTGTTGATCAAGCGCCCCACCCGCGCCCGCAGCACCGGGGCGATGGCCTGCCAGGCCGCATCGTCGCTGCCATCGGTTGCGCGGTACAAGGTGCCGGTGAGGTTGCCTTCGAATGCAGCGGCGATCTGCGTCATCTGCGCCACGTCGCGTGCGCGCACCAGCAGGCTCACCGGGCCGAAGGCCTCGGTCTGCAACGCATGCGGGCTAGTGAGGAACGCCTGCCCATCCACGCTCAACAAGGTCGGCGCGTAGCGATAGCCGTCTTCGCCGGTATGCCCGCCGGCAAGCAGCGCGGCGCCGGCAGCGCGCAGCGCTGCCACACCGTGTTGCACGCCTTCCACGCCTGCGCTGGAAAA…
>group_4073	GTGACAATCGGCCCGGCGCACTTCTTCGACGAACTTGCGCATCATGTGGCCGTCCTTGATCCCGGGCGCCAATTCCACGCCGCTGGACACGTCCACGCCCCACGGCAGCGTTGCCACGATCGCATCGAACACATTGTCGGCGGTGATGCCGCCGGCCAGCAGAAACGGGCGATGCAGGCCGGTCGGCAGGCGCGACCAATCGAAGGTCTTGCCGGTGCCGCCGCCTGCGCCGGGCGCATGGCTGTCGAACAGGAAACCGGCCGTGTTGGGATAGGCGAGCTGCAAGGTCCGCGCGTTGGCGTCCTCGCCGTTCGTCCCGCCGCTGCCCATCGGCACCGCCTTGAGATACGGCAGGTTGAAGCTGCGGCAGAACGCGTCGTCTTCCTCGCCATGGAACTG…
>group_4117	ATGGAACTTGACGAAGGTGCTGTCGCCCTTTTCATTGAGGAAACGGAAGCTGTGGATGCCGAAGCCTTCGATCATGCGCAGCGAGCGCGGAATGGTGCGGTCGCTCATCGCCCACATGATCATGTGCATCGATTCGGGGCTCAACGAGATGAAGTCCCAGAAGGTGTCGTGCGCACTGGCAGCCTGCGGGAAACCGCGGTCCGGCTCCATTTTCACCGCGTGGATCAGATCCGGGAACTTCATCGAATCCTGGATGAAGAACACCGGGATGTTGTTGCCCACCAGATCCCAGTTGCCTTCCTTGGTGTAGAACTTCACCGCAAACCCGCGCACGTCGCGCGGCGTGTCCACCGAGCCGGCACCACCGGCGACGGTGGAAAAACGCGTGAACAATGGCGT…
>group_4132	GTGCTGTTGAATCAGCTCCCCCAGCGCGCTGGGCTGCGGGGCGGTGAGCGCCATCAGTTGCTGGAAGAGCGTGACGTCCTCGGGGGTGTCGATCTGCCATTGCTCGGTGATCGACCCATCTGCCGAGCGCGTCCGATTCAGGGTCAGCTCCTGCGGACGTTCGGTGCCGGTCAGTCGCGCCAGGAGTGCATCCAGGTCGTCGTCTTGGCTTTGCATGCGTCGTTCCTTCAACACAGTGAAGACCTGAGCATAGCGGGCGGCCAGGGTCAGCGCGCGCAGTCTTGCCTCGCGCATGTCGTAGGTGTGCAGGGTGCGTTTGAAGGTCTGGCGACCCACGATGGGCTGCAAATCGACCGGCACACGCTGTCGGTATGA
>group_4140	ATGCCGCCACACGGTCCCGCCCCCGGACGCGACACCACGCTCCCCATACTGCTATCGCTGATCGGCAAGCAATGCTTCAAGCAGGTGTTGATGCCTGTGGACTTCGTGGCCGATGTAATCGGTAAGCCATCCCTCAGCTGTCACGCCGGCAGGAATGGACGCTCGGAAGAACGTGCGGCTCATCTGGCTGTTCGCATTTCTTTCCGGAGCCGATAG
>group_4150	ATGCGCGGTGAAGCGCAGCCCGGTCACCCGGTGTCGCAGCCACCGGCGGCCCATGTGCCGGTGCTGTACACGCAGGTTCTGGACGGCCTGCAGGTGATCGAAAACGGAACCTATCTCGATGGCACGTTCGGACGTGGCGGACACGCCCGTGGCGTGCTGCAACATCTTGGCCCGGGAGGTCGACTGCTGGTGATGGACAAGGACCCCGACGCGATCGCCGTGGCCGAACAGTCGTTCGGTGACGATGCGCGCGTGTCCATCCATCGCGGCAGCTTTGCCGGCCTCGGCCAGGTGGTCGCTGCGGCAACCGTCGACGGCATCCTGCTGGATCTGGGCGTGTCCTCGCCGCAGCTGGACGTGGCCGGGCGCGGTTTCAGTTTCGGCAAGGACGGCCCGCTG…
>group_4153	ATGTGCGTGCGGTACGCGCATGCGCCATCCAGCCAGGGGAGATCGACGATGGTCCAGACACGCTCCACAGCCGTTGCCATCAGTGCATTGCTCGCAGTGCTCGGCCTGGGCGGCTGCGCCAGTTTCTGCGGCGCGCCTTCCGGCGGGCCACCGCCGCCGCCTGCGCCACCGCAGGCGCAGCGTGGCCCGCCACCACCACCACCGAGTGCGAGCGATCTGGCCGCGATGCAGGCCTGTGCTCGGGAGCAGGGAGTGGCATCGCCCCCGCCAGCTGCGGCCACGCCGCATCCCGATGCGCCCGCGCAGGGCATGGACCGCAGTGCGTTTGAGCGCTGTCTGGTCAGCAAAGGCGTGAGCTGGCCAACGCAGATGCCCGGCGGGCCCTGGCGCGACGGCCCG…			YES
>group_4155	ATGGTCGGTGTGCTCGGGCAAGCAGGGGAGGACGTGCATTGTTCGAATCACGGTGTGTCCGACCAGCCTCTCATCGCAACCTGGGCAGCAGGCAGGCTTTCAGCAAGCAAGCTACAAATCCCCCATCTGCCCAAGGCAGGTCGGGCAACACGCTTTCAAGAAGCCGCCGACCAACTTTCTGGTGCGGTGCCCTTGCCGGTTGCGGGACCGTGTGGCGGCATGGATGCCGCCACCGAGCCTCCACGGACGGATTCACGGCGTGTCCCGCAAGCGGTGAGGGCACCGCGCCCTCGACGACCCGAGCCTTCGATGCACCGAAACAACGCAACGACGGGAAAAGCTTGGTTGGCCTCACAGCCTCACAGCCTAGGAGCGAACGAAAGGCAAGTACCAGAGCGG…
>group_4158	TTGCCCGGCGGCGTCGCAAATGCTGTCCGGCAGGGGGGCAGGTGCGGCTGCCGGCAGGGCGGCGCGCGACGGGACGCCCGGGCCGGCGCTGGTCAGGGCGCAGCAACCGCAACATGCCCCCCCAGCGCGTCGGAGGTGGTTCCCATCCGGCACGGGCGTGATGGCGTGGCGGGTGCAGATGGCCGGTGTGCACCAGGCCCGGTGGGGGATCGATTGCGCAGGCCCGGCACGTGCCCGGTCGTGTCTGGAGCCTTCCAAGATCCCCATGCCGGCAGATCTGCGGGCGGGCTCGGCACCGGCACGCTGACCATCCAGCAAGCAGGCCCGGCCGCACGCGCTCAAGTTGATCATCGCCTCGCCGTTACCTGGGGCGACCTACCTTGCCCAGACGTTGCCCGC…
>group_4167	ATGACACGCCGCCGCCCACCTACGGCATCTGCCAGCGCACGGCCCACCCGCACGCGCACGCGCACGCGCCCCGCGCCGCCCAAGCGAGTGCAGTGGGTGGTTGTGGAGCCCGACCGCACCAGGCTGCCACCGATGCTGCCGCCCGAGCCGGACGCCTCCCCACAAGGCCCCGGCACGCTACGCGCACCCCGCCGCGCCCGCCACCCGCGCCAATGCACCGTCAGCTACACCCATTACCCCGGCGCTCACGACCACGCCGGCGACCAGCACGTGCCCCACGTCCGCCTCAGCGGCCTATGGCTGGAGCAACTGGGCTTTGCCATCGGCACCAAGCTGCGCATCACCGCCAGCGCGGGGCAGTTGTTGATGGAGGTGTTGCCGCCGGCGGAGGTGCCGGCC…
>group_4173	ATGCCCAGCTTCACCGCCAGGTCGCCGGCCGCCCAGCTGATCCATGGCAGTCCAGCGCCGGCAAAGGCGATGCTCCAGAAGATCGTCGTATCCAGCGTGGCGCTGCAGGTGGTGGCCACGATCGGCGCACGCCACCAGTTGCCACTGCGCAGCCGGTCGAACACGCTGATATCCAGCAGCTGCGCAGCGATGAAGGCGGTGCACGAGGCCGCCGCGATGCGCGGGGTGGCCAGCCAGAGCGACAACACCACCGCCAGCGCAAACCCGCACCAGGCGACCTTGCGCGCCGCGCGCGGGCCGAAGCGGCGATTGATCAGGTTGCTCACCAGAAACGCCAGCGGATACGAGAACGCGCCCCAGGTCAGCCAATCGTTGATCGGGTACTGCACCAGGATATTG…
>group_4178	ATGTCCGCCACCACCCGCAAGATCGCGACATTCAACGTCAATGGCATCACTAGCCGGCTGCCGCATCTGCTGGAATGGTTGCAGCGCGAGCAACCGGACATCGTCGGCTTGCAGGAATTGAAAGCCACGCAGGATGCCTTTCCGCAACAGGCGATCCGCGATGCCGGCTATGGCGTCATCTGGCAAGGCGAGAAGTCGTGGAACGGCGTGGCATTGCTGGCGCGCGGCGCCGATCCGGTGGAAATCCGTCGCGGGCTGCCGTGGGACCGCGGCGATACGCAGAGCCGTTATCTGGAAGCTGCAATTCACGGGGTGGTGGTGGCCTGCCTGTATCTGCCCAATGGCAATCCGCAGCCCGGGCCGAAGTTCGACTACAAGCTGGCGTGGTTTCAACGCCTG…
>group_4225	ATGACGCCACTGAACAGCAACGCCAGCACCGCCATCACGCAGGCCGCGCAGAACGCGTACCACAGCGCCGCGCTGAGCAGACGTGCCAGCGCAGCCGCGTCGTCGCGGTACTCGGCCACGTACTTGACGATGCCGGCACTGATGCCGCCGCCCGCCAGCACCGCCAGCACCGACATCAGATTGAGGAACTGGCCCAGCCGGCCGACCCCCTGCGGGCCGGCGTAG
>group_4239	ATGAGGGTGCGCCTCGGAGATCTGCCAACACCTGATAATGACAAACGCGTCGCCACGCGCCGGCAGACCTGGATCACCGACTGCTGCACTGCTTCGCCTCCGTACCCTCAGCCCAACCCCCGTTCCGCGCACCGGCCCGCGCAAGCAGCGCGGGCGCTCCAAGGCACGCGCGCCGGTGGCGCGCAAGCGGTGCGTTCTCGCCCAGGAGAGAGGGGCTTTGATTTCCTATCGCGTGGGCGTTGGAAGAGGCGCGGCGGCATTCGGACGCAGCACGCGCCGGATCCACACGTAGCTGAGCGCAAACGTCAGCGTCATCGACACCGCAATCCACACCAGGAGCTGGCGCATCATCGGCGGGCATTGAAAGATGCGCGCGTAGTAGCTTGCATCCAACAGCGC…
>group_4244	ATGGAAATTAGTTTAAGCGAAGAAGAAAAAGAGATTTGGCTAATCGCCTATAAAAGAGCGCTTTCTCATTTGGAGCCGCCGCAGGCGGCGCAATTCGCTACGCAGGCTGTGCATATTTGCAGACATTCGATGCTAGGTAACGAGTGTCATGCGGGCAATATCAATGTGGATATACCTGGTCTGGTTATCTATGATTTCGAAGATCCATTTTTTGGTTTCCCGGCTGTCGAGCGCAGTGATGATGGATTGGACTGA
>group_4246	ATGGAATGGCTTAAATTTTTAACAGGCGAGATCGCTGCTGGCTCCATCATCGCTTTTCTCTTGGCAGCTATATTTGCATGCTGGCGCTCAGGTTCTCTCCATCCTATCAATACCCGTGTCTTGCGATTATTTATCAGCAAAGACGACATTGAAGACACAGTCATTCGCAAGAATTTGGCGGATCACTCCGCGCTTGCGGGATTTCGAATGACACATCAAATTCGCGCCCAAACGCTAAAAGACGCTAAGGCCCTCATTGCCTTTTCGGATTTACACAACATCCCGCTCAAACTGATCGGACATGCAGGGTGGGCGTTTGATCTCAAAAGCCATGTTATCCACCCTAAAAGGGTCCATTCTAAGGGGTGGTCGCTTTTACCCTTTGGTGCAGTTGTAGTA…			YES
>group_4249	ATGGATGGAAATTTTGAGTTAGCGCCGCTTGATTTGGCTTTTGCGCCACTTCCAGGACGACGCGATGCGCCTGACGCTTCTGTTTGGCTCGATGCATCGTTTTCGGTCTATACGCCAGCGCTGTTGGAGCCACCACTTCGAACCCATGAAAAAATAGGGGATTACCAACGCTTTGAGTCAGATGCTCAGTGCGCCAGTTACCTTTCAGCCCTTTCTTCCCGGCTAGTTCATGTGTGCAGAGGGAGTTGGAAGTTCACCTCGATCCCTGATTTGAGGGCAAGTCGCCAAGCGGCGTCAGCCATCAATGCGTCCCTCAGAGCAGGACTTCCAGATACGCATGGTATTTTAAATTGGTCATTAAATTTGGCCAAAAATTTAGGCAATAGCCAAGTCAGAAGC…
>group_4253	ATGACCTTGCTCATCTGTTCGGCGTTCTGGCGCATGGCGGCGTTGCCGTCGGCGGCCTGGGTGACCACGCCGGCCGACAGCGTGGCGATGTCCGGTATGCGCTTGGCGTCCGCTTCGGCCGACACGTTGAGCAGGGTGCCGTCGTTGGGAATGGTGTAG		YES
>group_4257	ATGAAACCGGTCAGCAAGGCCAGCGCGCGACGCGTGCCGATCTTCTCGCCGAAGAACAGGAAGGCGATCAATGCGGTGAACAGCACCGTCATCGCATTGCAGATCGCGCCGATCGCGGCCGGCGCATGTTGCGCGCCCCAGGCGAACAGCAGGAACGGCAACGCGGAGTTGAGCACGCCTATCGCCGCCAGCATCGGCCAGCGACGCAGCGGGAAGCGTTCGCGCGCCAGCCACAGGAACGGCAACAGCACCAATGCACCGAGCGCCAGGCGGATTTCCACCAGCGCCACTGTGCCGAACCTGGGTGCGGCCACGCGCATGAACAGGAACGAGCAACCCCAGACGATGCCGAGAAACCCCAACTCCAGCGGGGTGCGCCATTCGCGCGCCGCAACCGCT…
>group_4260	ATGTCTTCGAAGATGCCGTTGACCGTCCCAGCCGGACATGTTGTGGATGCGGATCACCAGGCCGGTGGCCAGCGTGATCGCGCCCACGCTGATCTGCCCGCGGCTCCACAGCCACAACGCCAGCCCGCAGGTGCCCACGATCAGGAAGCCATTGGCCGCTGCGATGGCCGTATCCATGGTGGTGGTCACGCGCGTCTGCCCGCGATGCTTCACCGCCAGCTCGTCGATCGCATCGCGCACATAGGCCTGTTCGCGGCCGGCATGGGCGAACAGCTTGAGCGTGGAGATATTGGTGTAGCCGTCGACGATGCGCCCGGTGGCCTTGGAGCGTGCATCCGACGCGATCCATGCGCGCGCCTTCATGCGCGGCACGAAGAACGCCATCAGCGCGACATACAC…
>group_4271	ATGACTTCGTTGGCGACCTGGTACTCGATGTTGTCGGCCTGGCCGTTCATCATCGCGCCGTCGTCCATCTGCTGCTTCAGCGTGGCCTGCTTGCCGGTCAGCACGACGCGGTCGGTCTGGCCGTTCTTCTGGAAGATGTCGGCGGTGTCGGCGTGGATTTCCAGCGTGCCCTGGGTGATCACCACATTGCCGCTGAAGCGGCACTTGCCGCTGTCGTCGAGCATGTTGCAATCGTTGGCATTGGAGTCGATCGCCATCGGCTGA			YES
>group_4275	ATGGCGCAGCGCCGCACCCACGTCGACCCTGGCGTGGCGCGCCAGGTTGGCGCAGACGAACAACACATCACCGAGCTCGTCTTCCAGCCGCGCCTGGTTGTCGGCGACCGGGCCACGCGCGAACTCCACGCGCAGTTCCTCGATTTCTTCCTGCAGCTTTTCCAGCACCGGGGCCGGGCCGGGCCAATCGAAGCCGACCCGCGCCGCGCGCGCCTGCAGCTTGGTGGAGCGTTGCCATTCCGGCAGGCCGCGTGCGATGCCGGCAAGTGCGGAGTCGTCCTGATGGCCCGCCGCGCGACGTTCGTCGCGCTTGATCTGCTCCCAGTTGGCGCTTACCGCCTGCGCATCGTCGGCACGTTGCTCGGCAAACACGTGCGGGTGGCGACGCACCAGCTTGTC…
>group_4282	ATGCCGACACGCGTCCCATCTGCCGCACCAGGTTGCCGTACTGGCCGCCATCCAGGGTCATGCGCACCAGCACGGCGCGCGGAAACGCCGGCGGCAGCGCGGACAGCAGGCGACGGATCGCATCCGGGCCGCCGATACCGGCCAGTACCAGCACCGCACCGGTGGTGTCACCGGCCTGATCCAGCTCCACCAGCGACAGCCCGCCGGTCGACAACGCGTCCATGTTCAATTCGGCACGCGGGCGCACCACCACCGCGACCTCGTCGACCAGGCCCCAGGTACTGGAATCGCCCAGCGTCAGACCCGGCTTGTCGGCCGCGGCCTCGGACGTGTCCACGCCCCGTGCGAACAAGGCATCGCCGGGCACGCTGTCGAATGCGTGCGCGGCCGCCTGCAGAT…
>group_4283	ATGGGTAGAGGCCCCTCCATCGAAGGCCGCAAGAACGCCTCCGACGCCAAGCGCGGCAAGATGTTCACCAAGATCATTCGCGAGATCAGCGTCGCCGCGCGCGGCGGCGGTGGCGATCCGTCCAACAACCCGCGCCTGCGCGTGGCGGTGGACAAGGGTCTGTCGGCGAACATGTCCAAGGACGTGATCGAGCGCGCCATCAAGAAAGCCACCGGCGAGCTGGAAGGCGTGGAATACGAGGAAGTGCGCTACGAGGCTACGCCCCCGGCGGCGTGGCGGTGA
>group_4286	GTGGTTGCCGGTGAAGGCCAGCGAGCCCTGCAGGGTCGGCGGGGTGAACATGCCTTTGTAGCGCAGCTGCTTGAACTGGATGCGGCAGGCCAGCTGGTCGAACGGGGTCATGCCCCAGGCGTCGGATTCGACGATGGTTTCGTACTCGCGGCTCGGTGCGCCCACGGTATTGGGCATGCCCGGCGAGATCGGCTGCGTGGCCGCGGTCCAGTCGCCGTGATCGGTGCCCTGCGGCACGGCGATCTGCTTGACCGGCATGAGCGGGGCACCGGTGGCGCGGTCCAGCACGAACACCTGGCCGGACTTGGTGGCCTGGATCACCGCAGGACGGGTAGCGCCGCCGGCGACCGGCCAATCGACCAGGTTCGGCTGCGGGCCGATGTCGTAATCCCACAGGTC…
>group_4305	GTGGCGCAAGGCCAGGCACTTGTCGATCGCCGGTTGCCGCCACACACCCAGCACCGAATGCAGTACATCTTCCAGCGCCAGCGGCTGCAGGTCCGGTGTGGCGGTCTCGCTGGCGGCCGCCAGGGTGGCCAACTCGTCGAGGTTGCGCGCCACCAGATTGATCGCATCGCGCGCGGTGACCAGGGTCGGCACCGAATCGACATTGGCATGCCGGCGCATCTTGTCGATGGCGTAGGCGGCGGTGCGCAGCGGGGTCTTCAGGTCGTGCCCGGCGATGGCCATCAGACGACTGCGGTAGCGGTCGGATTCTTCGGCCACCTGCAGCGCGCGGCGCAGTTCCAGCTGTGCCATGGTCTGGCGCGCGAGTGCGCGCAGCGCATCGACCTGTTCGGCACTGAG…
>group_4308	ATGCAAGGTCGCCACGTGCAGCGCAAACAAAAAACGCCGGCTTTCGCCGGCGTTTCATTGGAAGCCACTCGGCGCTTTTACAGCGCCTTTGCCGCCTGCACCACATGCTCGGCGGTGATCTTGAAGTACGCGTACAGCTGA
>group_4332	GTGCTGCGTTGCCTGCTCCGCCTGCTGCTGTGCCTGTGCCTGGTTGCCAATACGGCCACCGGCGCGTGGGCGTCGGTGGGCATGGCGATGCCGGAGATGGCGTCGGCCGGGACGGTTGCGGCCGCTTCGATGGTGCACGCGTCCATGCCGGCCGCGATGCCGTGCCATGCCGACATGCCGCCGCCCGCTGCGACGCATCCCCCCGATAAAACCCAGCACGCGCACGTAACCGACTGCTGCAAGCTGGGCAGCTGCGACTGCCTGCAGCACTGCAGCCTCGCCTTGCTGACCCTGCCTGCGGTGCCCGCCGGCCTGCCTGGCCGCGCCACCCTGCCTGCCACCCTGGCCGAAGGGCGCGGCAGTCCGGTGCCCGAACAACCGGTTCGACCTCCCATCGCC…		YES	YES
>group_4342	ATGCAGAGGCAGGCTTTCTGCTTCTCCCGCGTCGTACTGCAGCTAGAGGACGCTGGATGGGATGGCTATCTCCCGGGCGGGCATACCCGGCAGCTGCGTCGGTTGCTGACGATTGATTTTGGTTTCGATCTGTTCTTTGGGCTCGGACCACGCTTTCGGCTGACTCAGCCGGTCGAACAATCCAGCGAGAACGCCAAGCGATGGGTCTCAGAGCAAGAAATTTCATGGGAGTGGGGACTGAAGACGCTTCTCGCCGGCAGGCGCGAGCGCCTGATGCCGGATGAGGTGAGAGATCGAATTGCCGCTTCGGGCGCCTGA
>group_4360	ATGAACCAGCAACACCAGGACTTTGAAAACGCAGGTATCCCGCAAGACCAGCTCGGCGCTTTCGTGGATGCCTTCTTTGACCAGTTGGAGCCGAAGCCCAGGAAGGGGCGGCCTTGGACGTTCGACCGTTTCAGCGCGGCGTGCGACACGCCCGGCCGGGAGCAGGTGCAAGCCGTGCTCTATCCCGATGACGAGGCCGGTTTCACGCTGTACGCGCGCCAGGGTAGGGCGCTGCACGCCGTCACCTACGAGGGCCGCCCGGTGCGTTTCCGCACGTTCGAGAAGGCGCTTTCGACGCTGGCCGACGTGGCGCACCTTGCCCCGGAAATCATCGTGGATTCGTCCAACTGGCGCGAGGCGACGGGGCCGATGTGA
>group_4376	ATGCACCGCGCACGACAACGGGCGCTATTTCACCGAAGACCGCGAGCCGGCCACGCGCTGCCTGCCGATGCAGACCACCAACCTGGCGGGCGGGCCGCAACCGGTGGCGGCAGCGCCTGCGAAGTGGTCACCGACCGCTGCGCACCGGTGCCGGACCAGAGCCTGTGCGAGGCCTGGCGCCAGCGTGCCGAGCAGGCCGAATCGACCTGGCGCTTCTCCGACGAGGCGCAAGCGGCCGAGCGCAAGCAGCGCTATTTGCAGATGCGTCGGGTGCTGGACGAAAGCCGCTGCGCGAATCCGTCCGCCACGCCATGA
>group_4377	ATGCTCGGCCCATTGATCGTTGCCGAAGTAGGCATGGGTGGCGCCGGTGGCCAGCAGCAGCATGTCGTAGCCGAGCGTGCTGCCGTCGGCGAGCACCACCTCACGGCGGGCGGGTGCGATTTCGGCGACGTCGCCGAGCAGCACTTCGACATTGCGCTGTTCGCGCAGGATGTGGCGCAGCGGCGCGGCGATATCCGGTGCCGACAGGCCGGCGGTGGCGACCTGGTACAGCAGCGGCTGGAACAGGTGATGGTTCTGGCGGTCGATCAGGGTGATGCGGATGCCGGGATCGTCGAGCGCGCGGGTGGCCCATAA
>group_4390	ATGGCCTGCCCGGCTGCGCTCTGCAGCGGCAACAGCTGGCTGAGCCGGCATTCGAAACTGACCGGGCTGGCCGCCACGCGCGGGGCACCGATCAGCCGCGACGGCGCCATCTGCAGCTCGGCCAATACGAACTCGTCGACCTCCGCCGGCACCATCGCCGCACTGGCGTTCATCGCCTCGGCCAACGGGCGCGTGGCCAGGTTCCAGCTGAACTCGCCGGTGGCTTCGATATTGCGCAGGCTGTCCTTGCGGCCGATGCTGGCGAAGCCGACGATCGGCGGCACGTAA
>group_4399	ATGTCGCTGAGCATGCGTTGCATGCAGTACGCCAGCATGCTCATGATCACCGCGGTGAGGGCCTGCTGCTGCGATAGCGAGAACGAGGACGGCTGTAAGCTCGCAGTGGTGTGTGAGGGGATGGCGAGGTTCATTGGCGAGTGTCCTTGCGAGAGATGA
>group_4415	ATGGCTACAAGGCAGGCACCGAAGCCAACTTCTGGATCTATGACCCGACGGAAGGTTGGCGCGTCTACGGCCGGGGCAATGTGTCCGAAGATGGCCGGCATTTCGTGCCCGAACGTGGTGTGGCGCTGCACCAGACCATGGGCGGGATGTTCAGTGTTCCTGGCAACGACCCGCCCAGCGAATGGGGTCTTGCGGCAGATAACTCGGGTGAATGCGGCTGCAGTGGCGATGCTGCCATTGCAGGCGACCCGATCGATCTCAAGACGGGTGAGTTCACTCACGCCGAAACCGACGTCGTCATCAGCGATATCGTTCCGATCACGATCTCGCGTAACTACCGGCCGCATGACCTCAAGCGTCGCGAGTTCGGTATCGGCATGTCATGGAATTGGGGCTATA…
>group_4422	GTGCTTGTACATCGCCTGCACGTAACCGCCGCTCAGCGAACGGGTGCGGATGCGCCGCTGTGCGACATCCAGCTCCGGGCCGCGGCCCACCGTCCACTCGGCCTGCAGGCCGAACGGCTGCGGGTAGTAGATGATGTGCGCGGCCACGCGTTGGTCGGTGTAGCCGTTCGGGTCGGTGATGGCCGGGGTGAAGCTGCGGCCACCGATGTTGACTGCCGCCGCGGTCGGCACGAAGCGGCCGCTGTAGGCGTCGGCACCCACTTCCAGGTACTGGCCGTTGGCGAACTTGAACGGGTAGGTGGCGTGCACCACCGCATGCATGCTGTCGTTGCGCTCGGCGCGGTTGGCGCCCTGGCCGTTGTACACGCCGGCACCGATCACGCCGTAGTCGCCCGAGCC…
>group_4433	ATGCACGGATATCGCTTGATCACCACGGCGTTGCTATGGCTTGGCAGCGTCTGCATGGCACATTCGGCCATGGCGGCAGCGCCTGCGAGCACAGCGGCTGCGGCCAACGATCCGCTGGTGGTGCAGCTCCTCGAGCAGCCGCATCCAGTCGGCCCGCGAGCGCTGTTCGAATTCGATGGTGCAGCGATCGCTGCAGGGGCGGCCATCGCTCTCGATGGGCGTGACCGTAATGCGATAGCGTTTTTCGGGACATGGAGGGGCGTCGTTCCTTGGGCTGACGTCCACCATTAG		YES
>group_4434	ATGAAGCTTGAGTTGGTGAACACCACGCACATCAGCAGCGCGGCGTATTCCTCGCGCTTGAACCGGAACAAGCGGCTGCAGCCCCACAGCAGCGGCACGATGATTGCGGTCAGCAGCCACGGCGTGGCGATCACTCCACCCAGCGAGGCATCCAGGTGCAACCGCGGCACATAG
>group_4436	ATGAGCCGATCGATCACTGCCTTCTTTGTCTTCAGTCTCGTGCTTGCCACGGGGCCATTGCATGGTCAGAACGTCACAGAAAGAACCAAGCCAATAGCGGTTCCCAGCATTGAGTTACCGCACGAACTTGATCGAGTACTCCGCGACTATGAGCGCGCATGGCGTAAGGGCGACGCAGGCGCGCTTGCTGCGTTATTTGCAGAAGATGGCTTTTTGCTGCAGAGCGATCATCCTCCAATCAGGGGCAGGACAGCTATCCAAGCGGCCTATGAAGGTAGCAGCGGAGGCCCGCTACGTCTGCGCTCAATCGGTTTTTCCGCTGAAGATAAGATCGCCTACATCATAGGTGCTTACGGCTACGGAGATGCGCCCGGCGACATAGGAAAGTTCACTCTCACG…		YES
>group_4449	ATGCGTCGATCCCCATCCCGTCCTACGTCAGCGCGCAAGCGCGCCACGGTGCCGCCGCCTACCGAAATCGTCTGGCGCTCGCTGGATCCATCGATCCAGCCGCGTCTGTACCTTGAGCGCACGCCCGTCCCCGAACCTCGCGCCGAACCCCGCACACCGCGGCGGCCCGGCCGCCCACGTGCGCCGCAGCAGTGCACCGTCGGCTATGGGTACTATCCCGACAGTCACCAGCGCATTCCCACCCTGCGCCTGCGCGGCCGCTGGCTGGAACAATTGGGCTTTGCCATCGGCAGCAAGCTGCACATCCGCCAACGCGATGGCGAGCTGGTCATCAGCGTTGCAGACCCACGCTGA
>group_4451	TTGCGCCAGCACCAGCGTTGCCGCCGCGATCGTGACCGAATAGTTCTGGCTGGCCTGCGCAGCCGGGCTCGGGGTGCTGTCGGTCGCGGTCAGGGTGAAGTTGAAGGTGCCGGACAAGGTCGGCGTGCCACTGAGCGCGCCGGTCGCTGCATCGACGACCACGCCATTGGGCAATGCGCCCGCAGTCAGTGCATAGCGGTAAGGCGCCGTGCCGCCGGTGGCCGGCGTGATCGCCGCGGAGTACGCCTGCCCGGCCGTGCCTGCCGGCAAGGTGCTCGCCGGCAAGACCAGATTCGGGCCAGCCACGGTCAGGGTGTAGGCCTGGTTGCCGGTGAAGCTGCCCGCATCGGTCGCGGTCACGGTGACGTTGAAGCTGCCTTCCACCGTGGCGGTACCCGA…
>group_4455	ATGCCTTCCAGCGCCTGGTCGCAGACCGGATTGTTGGCGGTGCCGAATTCGCCCAGAAAGCCCTTCTGCTTGTTCTCGCGCAGCCATGCGGTGAAGCCGCGCAGCTTTTCCTCACCGACCGTAGCGCTGGTGCACACCGGTTTGGTGCCGCTGTAG
>group_4470	ATGCAAGGCAACAAGCACGAACGTCAGCGCCGTGGCATCGCGCAGGACGCGCGCACGCATCACGCGTGCGGCGGCGGCAACGACGCCAGAAATCCGTTGATCACCGCCGCCACCGCGTCCGGTGCTTCCATGTGCACATGA
>group_4471	ATGGCCCACTCCACGTGCCAGTCCGGCATGACCTCTTTCAGGCCCTCGGCCAGGCGGCGCGTGTACACCGCCAGCGGCGAGCCGTCCGGCAGCCAGACCTTGGCGTATTTCTCGGCCGACTTGGGCCCGCGGATCGGAAGGATCACCCCGTACAGCAGCGGCTTCCAGAACAGCGGCGGGATCGCGACCACGCGGCGGTCGCTGAGGAACTCGGCCAGGTAG
>group_4472	ATGAACAGCGGGCCGGCCAGCACCAGCAGGAACTGCAGGGCCGGGCCCAGCAGCGGCACCAGCACCGACAGCGACACCACCAGGGTGGCCGCCACGCTCCAGATCACCCCCAGCGAGCCAAGCGCCAGCGGCGCCCGCTTCAACAGCGAGAAACCGGTCAACAGCCATTCTGCGCCGGCAGACGCCGGCACCTTGCGGATTTCGCTCATTCCCATTCCGGATCGATACGCACCGGACCATCCGGCGTGGCGCGATTATCGCTGCTTTTGCGTGTGTGCGGCGGGATGA
>group_4504	ATGCGCTTGTTGAGCGAGCCGAACAGGCCGACGAATACCGCCGAAATCGCGCCGACCACCACGCCGGCACGCATGCCATCCGGCACCCCGCCGACCACCAGCGCCACGCCGGGCAGCACCGCCAGGCCGAACAGCAATTCGCGCAGGCGGAAGGGGCGCTGCGTCACCCATGGCTCGATCACGGCGGTGAACACCGGCGCCAGCGCGATGCAGGTCGCCGCCACCGAGGCATTGGCCAGCTTGATCGCGCCGTAG
>group_4505	ATGCGCTTGTTGAGCGAGCCGAACAGGCCGACGAATACCGCCGAAATCGCGCCGACCACCACGCCGGCACGCATGCCATCCGGCACCCCGCCGACCACCAGCGCCACGCCGGGCAGCACCGCCAGGCCGAACAGCAATTCGCGCAGGCGGAAGGGGCGCTGCGTCACCCATGGCTCGATCACGGCGGTGAACACCGGCGCCAGCGCGATGCAGGTCGCCGCCACCGAGGCATTGGCCAGCTTGATCGCGCCGTAG
>group_4508	ATGAGCACTCGCAGCGATCTGCAGGCCTACCAGGGCACTCTGGCCGCCTTCAACAAGATGCTCGATCAGCTCGATGAGTGGTGGGCTCATGAGCAGCAGCAAGGGTCTGTCAGTCTCCGCCGGCGTATTGCGGTGCGTGCCAAGCGTGGTGACCTCGTCAGCAACATCGATGCCATCGAAAAGCTCATCCAGACCGCCTCACGGCATAGGCCATGCCGGTGA
>group_4509	ATGGAAGATGGGGTCACACGGCACCCCAACCGGCAGCTGTTGCGCCGGCTCGACCGCGCCAAGCGCTTCCAGGATGACCGCTACCGGCTCCGGCTGACCCACCTCACCTTGGGCAAACTGCTGGACGTCAGCGTGCGTACGGTCCAGAACTGGGAGTCCGGCAAGACACGGATCCCGCATTCAGCCTTCAAACTGGTCAGGCTTCTGGCCAGCGGCAAGCACCTCGATGGCCCGGCTTGGAAAGGCTTCCACGTTCGTGGCGATACGCTCATCAGCCCCGAGGGCCATACGTTTCCGGCGGCTGACCTCGCTTGGTGGTCACTGTTGTTCCGGCAAGCCGAGGCGTTCCGCACGCTCTCGCGCCAGAAGCGCCAGGCCGAACGCGCACACGCCACGGCA…
>group_4512	ATGCGCTCGCGCAGCCACTCCCAGGTATCGGTGTCGAATTCGTCGGTCTGGAATTCGGCGTCGCGGCTGCTGAGCAGCTCGGTCATCGACTGGCCCATCGTCGTGCGCCACGAACGCTCGCTGATATCGCCGTGA
>group_4514	GTGGAACCGCGACCGCATCGACCATGTGCAGATCACCGCCGCCGAAACCATCGGCGTGGAAGGGCGCGGGCGTTTTTACGATCCCACCGGTTGCCTGCGCGACATGGTGCCCAATCACCTGTTCCAGTTGCTGGCGATGATTGCGATGGAGCCGCCGGCCGCGTTCACCACCGAAGCGATGCATCGCCGCCGCGCCGAAGTGATCGAAGCGGTGCGCCCGATCAAGCCCGAAGACGTGGTGCGCGGCCAGTACGCCTCCGGTGCGGTCAACCGCAGCGCCGTGCCCGGCTATCGCGAAGAAGACACGGTGCCGGACGATTCGGAAACCGAAACCTACGTGGCGATGAAACTGCAGGTCGACACCTGGCGCTGGGCCGGCGTGCCGTTCTACCTGCGCAC…
>group_4517	ATGATGTCGCCGAACAGGTTGGTGGTCACGATGATGTCGAACTGCTCAGGACGCATCACCAGCTGCATGCAGGTGTTGTCGACGATCATTTCCTGGAATTCGATTTCCGGGTACTGCGTGGCCACATCGCGCGCCACCTTCAGGAACAGGCCCGAGGTCGACTTGATGATGTTGGCCTTGTGCACCGCGGTGACCTTCTTGCGGCCGGTGGCGCGCGCCAGGTCGAAGGCGTAG
>group_4518	ATGATGTCGCCGAACAGGTTGGTGGTCACGATGATGTCGAACTGCTCAGGACGCATCACCAGCTGCATGCAGGTGTTGTCGACGATCATTTCCTGGAATTCGATTTCCGGGTACTGCGTGGCCACATCGCGCGCCACCTTCAGGAACAGGCCCGAGGTCGACTTGATGATGTTGGCCTTGTGCACCGCGGTGACCTTCTTGCGGCCGGTGGCGCGCGCCAGGTCGAAGGCGTAG
>group_4521	ATGCGCGTTGTTCTGATCTCGCGTCCGAAAATCTTCCCATCGCAAGCCGCGCAACAAGCTTTCAAGAAAGCGGCCGGCCAACTGTCTGGCGCGGTGTCCTTGCCGGTTGCGGGACCCAGCCCCACCAGCATCCGCAGCACCGTGGACTTGCCGGCGCCGCTGGGGCCGATCAAGGCGGTGGTGATGCCGCTGGCGAACTGCAGGGAGACGGTGTCGAGGGCAATGGCCTGGCCGTAG
>group_4523	ATGAGTGCGGTTGAGCCGCAGCTGTTGCCGGTGCGCACCCTGCGCCCGGTGTTCGTGCTGGCGGCCATGGTGGTGTGTACGTTTGCGTTGTTGGTGTCGTTGTTTCCGCTCGAAGCGGGCCGCGTGCTGCTGGACGCGCAGACTGGGCCTCGCGCAATGTCGGCTGGTACTACCTGCTGGCGATGA			YES
>group_4533	ATGACCTATGGCTTTGCGCGCCAGTCCGGCGGCACCGCACGCATCACCAGCACCGTGGGGCGCGGGACCACGGTGGCCTTGCTGCTGCCGCGCGGGCTCACCGCCAGCGCAGTGCCGCCGGCACCGGCACCGAGTTCGCCCCGTACACGCAGCGAGCGCATCCTGCTGGTGGACGACACCGACGTGGTGCGCATGATGGTGAGCGAGGTGCTCAGCGATGCCGGCTACCACGTGGTCGAAGCCGAAGATGCCAACGGGCGCGCTGGATCAGTTTGCGTGCCGGCGTGGAGATCGATCTGGTGGTGTCCGACGTCGGCCTGCCCGGCATGA
>group_4534	ATGATGAACTGTGCAAACGTCACCGCCAGGAAGCGGTACGCCGATAAACTATTGCGTTGCTCCATGCTGCCGGTGAGCACGCCGCTCAATGCCGAGTACGGCAGGTTGTTGGCCACGTACACCAGCATCAGCAGCGTGTAG
>group_4536	ATGTCTGACCCTGCTGGATTATCAGGAAGTGGAGCAACGCCGCTTCGCCAATTGGAGCATGGCGGAGGTGATGATGGAAAACTCAACGCCTCGCTGCTACTGCGCTATTCCGCCCAGGCTAGGCTGGACCCGTTCAACCTGCCCGGCGCCAGCACCGCCCTGCTGCTGGAAGCGCTGGCCGAGGCCGGCAGCACCCAGATCCGCCACTAA
>group_4537	TTGCGCGAGACCCAGAACGCGGCGCTGACCGCCGAGATCGCCCGCCTCAAGCGCCTGCAGTTCGCAGCGCGCACCAAACGCATGGATCCGGACCCGCGCCAGCTGTTCGAGCAGACCCTGGCCGCCGACATCGCCGCAGTGGAGCGCAGCTGGCGACCATGA
>group_4538	TTGAACCGGCTGGCCGAGCTGGTGGACGCCGGCCTGATCCGCAGCACGGTGGCCGAGCGCTTCGGCCGCATCGACGCCGCCAACCTGAAGCGCGCCCACGCCTTGCTGGAGAGCAACCGGGCCAAGGGCAAGATCGTGCTCTCGGGTTTCTAA
>group_4539	GTGATCCCGCCATCCTGCAGTTTCGCCAAGCAGGCCATCGAGCTGGGCTCCAAGACCGGGCCGCTGTGCCGTCGGCATTGGGCCACCATCGAACAGTCGCGGCTGGCGCGTGGCGAGAAGGAAAACGCCGCTTCGGCCAAGTCGCAGATTGCCGGGTGCACGGTGCCGGGCGTGAAGCGCTACTGA
>group_4540	GTGCAGGTCGACGGCAAGGATAGCTATGTGGTCTTCGGCGAACTGTCGGCGTCGTCCACGCTCGACCAGATCGACGAGGAAATCCAGACCCTGGCGGCCAATACACTGGATGCCGCCGAATCTCTCAAGCCGTTCTTTTCCTAA
>group_549	GTGGTGCACGAGCTGCAGCTGGCCGGCAGCATCGTGGGCTGGCGCGACGGTGCCGGCTGGCAGGTCGCCACGCCGGCGTTGCGCGTGCAGGCCAGGGACTATGGCGCCAGCGTGCGCGGCGGGCTGTGGTTCCAGAACGATGGCAGCCGCCCGCGCATCCAGCTGGCCACGCAACTGGACGATGTCGCCTTGCCGGTGGCGCGCAAGTTCTGGATCCACTCCAAGATGAGCAAGGCGGCCATCGACTGGCTGGACACGGCGGTTGCGGTGGCGTGA
>group_557	TTGGCCACCTCGCACCGCAATCCGGCCAATCTGCGCGTGGTGCTGGAGTCGCCCAGCGGAACGCGTAGCTACGTCGTCACCCCGTTCTCGGTACTGGATCCGGCCGAGTACGCGAAGACCGGGTTCTATATCGATCTCACCTCCACCAACGCTTTTCTCGATGAGCGGGCGCAAGGCGTGTGGACGCTGGAAGTCACCGACATGACCGAGCCGCGAACCACCGCGGCACTGCAGAATTTCAAACTTCGCATCCTGGGGCACTGA	O
>group_559	TTGGCCACCTCGCACCGCAATCCGGCCAATCTGCGCGTGGTGCTGGAGTCGCCCAGCGGAACGCGTAGCTACGTCGTCACCCCGTTCTCGGTACTGGATCCGGCCGAGTACGCGAAGACCGGGTTCTATATCGATCTCACCTCCACCAACGCTTTTCTCGATGAGCGGGCGCAAGGCGTGTGGACGCTGGAAGTCACCGACATGACCGAGCCGCGAACCACCGCGGCACTGCAGAATTTCAAACTTCGCATCCTGGGGCACTGA
>group_583	ATGAGCGCTGCACGACAGCTCTCGCTCGGTGCGTTCCTGATGGCCACCGGCCACCACGTGGCCGCCTGGCGGCACCCGCAGGCCAGTGCCGACCCGCTGGTGTTCGACCATTATCGCGAGATGGTGCGCATCGCCGAAGCCGCCAAGTTCGATGCGGTATTCGTCGCCGACAGCCTGGCTGCGGCGGGTGGGCCGGTGGCGTCGCGGATGGCGCGCTCCAGCCTGTTCGAACCGCTCACGCTGCTGAGCGCGTTGGCGGTGGTGAGCGAGCGCATCGGCCTGATCGCCACCATGACCACCAGCTACAACGAGCCGTATCACGTGGCGCGCAAGTTCGCCTCGCTGGATCATCTGTCCGGTGGGCGTGCCGGCTGGAATCTGGTCACCTCCGATGCCGCC…
>group_6424	ATGACCGATGCTCTCGATACACTGGACTCCGATGCCCGGCTTCATGAACTTTTCGGTGACGGCCAACTTGCTACCGCTACCCAGGTCTGGATTCTTGAAATCGAACGAGCAGGGTCCGCCGAACTGCGGTTCCTCTATGGCCGATCACTGCCGGGTACTCACCAGTCTCATAAGTGGAGCGGTACCTCTACCAGCAAGACTCCCATTTATGATGGCTGCTCCGCCAAGACCCATGCCCTGACGCTGTACACATCAACGCAGCAACTCAAGATACTCCTGAAGCACTTCCTTTCCGGCGCAACACTGCATGCTGCCAGCCAACTGGCCGATATCCAGCTCGATGACAAACTGAACAGCAAGGTGGGCGCTACCCTCTTCGGGGGCAACCCTGTGGCCCGC…
>group_6427	ATGACTATCGAACACCTATCTGCTCGCCCTCGCAAGGGACTGCGCGTCTGGTGCTTGACCACGATTGTGATTGCGGCGCTCGCAGCACTGCTTTATAGCGTGCTCGTCTTGACCCGACCTACAGCGCTAAGTGCGTCCACGCCTGAACCAACCGATGGCCCGCCCTGGCGTCACGGCTCAAGCACAGCCCGGTTTACCGTTGTCGTATACGCGGATCTTGAATGTCCTTTTTGCCAAACCTACACACCGACCCTGCGCGCCTGGGTCGATGCCCATCCTGACGTCAACCTGCAGTGGAATCACCTGCCGTTGGCGATACACGAACCGGCAGCGGGAGATGAAGCGCGCTGGGTCGAGTGTGTCGGAGAAAAGTTCGGCCATGCACGTTTCTGGGAAGCC…	O		YES
>group_6428	GTGGGTGACCAAGACCGGTACATGCCCCTACAGCCCAGTGAAACTGGTACGCCACAGATGCGCGTCAGGTATGTAGAGAGCCTGCTGCAAAAACATGGACGTCCTTGCCCCCTCGGCTTGATCAGATGGACAGAGGCCGTGGCGGGGAGCGTGGAGTTGGCGGGAGCCCTGGAATGCAATTCGGCTTGGTCACGCGATGAGCAGTGTTCTTCGGTGACGAGGACGGCACCCTGTCACGCTGGGAAAGAGCGCTGCCGCCAGGCACGGCGTCCCAGCCAAAGTAAAAGCATGCCATCATCACCACATCTAAGCGAGCACGTCATTTCAACCACTACCAGGGAGGTACTTGTCATGAAGCCACGCACCACTGCCGCCACTTTCGCACTGGCTGCGGCTTTA…
>group_6429	ATGCTGCTGCGCAGCCGCCTGGTGGCCGCCGCTTCCACTTCCGGGCTGCCGCCGCCGGCCATCACCACGGTGAGCTTGCCGATGTTCTCGCCGCTCTCGGTGGGGTTGGCGTCCAGCCGCGTACCGCTGCCGCTCACCCCATACAACGAGGCGATGCCCGGGTCCTTGTCGTGCGCCAGCTGCAACTCGCGCACCAGTGCGTCGGTCTGCGCCAGCGGCGTGCCGGAAGGCAACTTCACCGTCATTTCGAAGCGGTCCTGCGCCAGTTGCGGAATCAAATCCGCACCCAGCATCGGCACCAGCAACACGGTGCCGATAAATGCGGCGGCCGCCAGTCCCAGCACCAGGCCAGGCCGCCGCAATGCCGCCGGCAGCATCGCCAGATAA
>group_6433	ATGCCGATCGCCAGCACCATCGCAAACAGCGTCAGCTGGTTGATGGTGAAGCCGATCATGTACATGCCGAAGAACGTACCCAGCAGCGCGACCGGAATCACCAGCGTGGGGATCACGGTGGCGCGGAAGTTCTGCAGGAACAGCAGCATCACCAGGAACACCAGCACGATGGCTTCCACCAGCGTGTGGATCACTTCCTCGATGGAGATGCGCACGAAGGTGGTCGATTCGTACGGCGCAAACCAGGTCACGCCCTGCGGGAAGGTCGGCTGCAGCTCGTCGAGCTTGGCACCGACCGCCTCGGACACGTTCAGGGCGTTGGCACCCGGCAACAGCTGGATACCGAAGGCGCCGGTGGGCTTGCCGTTGTACTGGGTGTCGAAGCCGTAG
>group_6434	GTGGCCTTCGACCATCAGCTGGCAGGTGCGGGTGATCAGGTCGGTGTCGTTGAGCAGTTCGGCCTGGGCCTTGAAGATCGCCGCGTCCGAGGCGCCGAGCCGGCGCTGGGTATCGTCCTGGATCGCCGCCAGCTGCTGGCGGGTGCGGGTCAGCGCGTCGTGCAGCAGCGCGCCGCCATCGCCCAGGCCGACCGGTTGATCGGCCACCTCGGTCTGCGCCGCGCGCAGCCGGTGCACGATGCCGATCGCCACGCCCGGGCTGGCGCCGATGCCGACGATGGCCGGCTGCGCCTGCGGTGGCGTCCAGCCGACCACCGGGGCGGCGCGGCGTTGCGCGGCACGCTCGGCGTCGGCCTTTTCCTGAGCGGTCAGGCTGTCCATCACTGCGCGCAGGCGCTT…
>group_6435	ATGGAACTGCAGCTCGTCCGGATGCAGCGGCTCGCCATAGCGCTCGATGTAGGACGGGCTGGCGAAGACCTGCGTGCGCAGGCTGCCGAGCTTGCGCGCCACCAGATTGGAATCGGGCAGCGCGCCGACGCGCAGCGCCAGATCGGCTTCGCCGCCGATCAGGTCCAGCTTCTCGTTGCCCAGATGCATGTCCAGCTGGATTTCCGGGTATTGCGCATGGAACTCGCCCAGCAATGGTGCGATCCAGGTGATGCCCAGCGAGTAGGGCACGGTGAAGCGCAGCCAGCCGCGCGGGCCGGACTGCAACTGCCCGACGGCGCTCTCGGCCTCTTCCAGTTCGCGTGCGATGCGCTGGCAATGTTCGTGATAGACCGAGCCGGCTTCGGTCAGGCCGATGCG…
>group_6436	GTGGTGGGCACTGGGACTTACCGCCACGTTCCTGCTGGCGGAAGTCATCGGTGCGTTCATCACCAACAGCCTGGCGCTGCTGTCCGACGCCGCACATATGGCCACCGACACCGTCGGCCTGATGATCGCCCTGCTTGCCGTACGCCTGAGCCGTCGTCCTGCCGATGCGCGCCGCACCTATGGCTATGTGCGGCTGGAAGCGCTCGGCGCGCTGGCGAACGGAGCGCTGTTGTTCGCAGTCGGCGCCTACATCCTGTGGGAGGCCGCGCAGCGCTTTCGCGCACCGCAGGATATTTCCTCCAGCGGCATGCTGCTGATCGCCGGTTTCGGCTTGGTGATCAATCTGGTCGCCATGAAGCTGCTGCACGCCGGCAGCGGCGAGAGCCTCAACGTCAAGGG…
>group_6439	ATGCTCAGCTCGCCCTGCACTCCCGGTGAGGTGAGGCCCGACGCGGTAGACAGCACCACCGCGCCGCCGAGCGTGTTCGGCCCGAACAAGGGATTGGAACCGGGCATCAGGGTCACCGCGTTGATTGCCGACTCGGGCAGCATGTCCCAGCTGACGATATCGGCGAACGGTTCGTTGAAACGCACGCCATCCAGATACACCGACACGCCTTGCGAGGCGCCGGGCAAGGCGGAGGCACGAAACCCGTGGAAGGTGAGGTCGTTCTGGAACGCGCTGCCTTGCACATCGTTGCCATCCACGCCGACGAAGCGCCGCTGCAGCAGATCGCCGAGGTTGTTGCTGCGCGCGCGCGACAGCTCGCTGTTGGTGGCCGATTGCAGCATGTACGGCAGCTGTGCC…
>group_6440	ATGCGCGCCACTGGCGCGCGTGACGCAAACGCGGGCTGGGGCGCGGAGCAGAGTTCGGGGAAGGGTACCCCGAACTCCGCATCTGCACAGAACAAGCGCGTCATAGCATCCAAAGAAGCTGATCAGACCGCAGTTCAGCAGACAGCCGTGCAAGGTGCACTGCTCACAATCATGCACACCGACCATCTCAACTGGTCCTTGTCCGCCCACCGTCGCGGGACCTTACGCGGCATGGATGCCGCGTAA
>group_6441	ATGTCTATCGCATCATCCAGGCCGGCATCTGTGTCGGTTGATCTATCACCAGCCTCTGCTCACCGCCTGCGATGGGATGTGGGCGAGGTGCTGCGTCGGCTGGACGCACGCACTGCTGCTAAGCAGGCGAGCGACCGTCCTGCGCATCCGCTGAGTCGCCAGCTTGGTGCGTTGCTGCACACCTTGCGCCGCCGACTCGCATGCGGTGCCGTGGCGCTGCAGCAGCGCGTCGCCGCACCCATCAATCTCCGCCACCCGGAGGCGCCATGA
>group_6442	GTGTCGCCGATCAAGGTACCGGCCGCAATCGTGGTGCCGCCGGTGTACCCGTTCGCACCGTTGAGCAATAGTGCGCCGACGCCGTCCTTGATCACGCTGCCGCTGCCGGTGATCGAACCGGTGAATACGCCATCGGCCACCTGGTTGAACGCCAGCGTCGCGTTGTCGACGATGGCTCCCTGCAGGCTGGCGCTGTCGCCGACCAGGGTGCCGGCATTGACCGTCGTGCCACCGGTGTAG
>group_6443	ATGTCGGTGATGTTGAGCGTGCCGTCCAGGGTGAGATCGCCATTGACCGCCAACACGCCGGTCTGGCTGGGGATGCCCAGGAACGCGTCCAGCGTGGCAGTGGGAGCCAGGCTCAGGCTGCCGGTGGTCAACACTGCGCCACTGGTCACCACCAGACGGCCGCCGTCATTCACCGTGACCGCCGCATCGACCACGCCGCTGCCGCTCAAGCTGGCACCGCTGCCCACGGTCAGGCCGCCTGCACTGGCCAGCGTGCCATCCACGTCCAGCGTGCCGGCGGTGACCTGGGTGGTGCCGCCGAGCGCGCTGGTGCCGGTGAGCTGCAAGGTGCCGATGCCGACCTTGTCCAGATTGCCTGCATCGCTCAGGCTGCCGGCAAAAGTACTGCCGACGTTGTTG…
>group_6444	ATGTCGGTGATGTTGAGCGTGCCGTCCAGGGTGAGGTCGCCATTGACCGCGAGCAGCCGCGTATTGCTCGGCGCTGCCAATGCGACATCCAAAAACGCACCCGGTGCCAGGGTCAGGCCACCCACGCTGAGCGAGGAGCCACTGGTCAAGGCAAGCCGGCCGCCGTCGGCGATGGTCACGTTGCTTGCCACGTTGCCGGTGGTGCCGGTGCCGGTCAGCGTGCCGCCCAGCGCCACGTTCACTGCGCTGGTGCCCAGGGTGCCGATCACATCCAGGGTACCGCCGCTGACCTGGGTGGCACCGCCGATCGCGCTGTTGCCGAGCAGGCGCACCGTGCCGGCGCCGACCTTGTCCAGATTGCCGCCACCGGCAAGGCTGCCGCCAAAATCGCCACCGCCC…
>group_6445	ATGGCAGCGTTCAAGCCGAGATCGTTGCTGCCGACCAGCGTGAGCTCATCGTTCAACTGCACCGCATTGCCCAGCGTCAGCGCGGCAGCGGCATCCAGTTCGGCAGGGCCGCCGACCAGCAGCGCACCCACGCCCAGCGCAGCGTCGTTGCCGAGCACCACACGTCCCGCATCCAGCGCAACGCCGCCGCTGAAGGTATTGGCATTGGCCAAGGTCAGCGTGGCAACGCCTTGCTTGTCGAGACTGCCGATACCGCTGACGACGCCATTGAGCGTGATGTCCTGCGTGCCAGGCAAGGTGAGTGCGCCGTTCAACGCAAGTGCATTGCCCAGCGTTACCGCGGTGCTGGCATCCAGTGTGGTGCCCGCGGCGGCGCTCAGCGTGCCCAAGCCCAGTGCC…		YES
>group_6446	ATGGCACCGCTCAATGTCAGCGCCTGCGCGCCGGTCCAGTTCAAGGGTCCGCCAAGGCTGATGCCGTTGGCCACCGTCAGTGGCGCACTGCTGCTGAGGCTGGACGCGCCGGTGACGTTCAAGCCGCCGCTTCCCAGTGCCAAGGCACTGCCCAGTTGCAAGGTGCCCGATGCCAGCGTGGTTCCTCCAGTGAAGGTGTTGGTGCCGTTGAGCGCGAGCGTGCCGGTGCCGGTCTTGTTGACACCACCCGCACCGGCAAGCGTACCGGTCAGGGTCAGCGCATTGCCGCTGGCACCCAGGCCCAGCGTATTGGTCAAGGCAACATTGTTGGCCAGGGTCAGTGGAGCGCTGGTATCCAGCTGCCCACCGGCGGCTGTCACCGTGCCCGCTCCGAGCGCG…
>group_6447	GTGGGTGCGGCCGCGTCGGTCGGCAGTGCGGTTGCCACCGGCGTGGCGCCGGTGGCAGCGGTCACCCCGGCCGCCAGTGCCGCAGCCGCGGCCGCCAGCACATCGCCGCCCGGCAGTGCCTGCGCCAGCAGACCCATGCCGAAGCCGCCAAGGCCCGGCGGTGGCCAGCCGGTGTCGGTGGCGGTGGCTGCGTCGGCCGGCGCGTTTTCGCCGTTGCTCGCGGTCTTGCCGCCCTTGCCGGCCTTTGCGGTGGTGGCAGCGCTACTACCGTCGGCGGCAGACGACTCCTTGGCATCGCCGTCCTGCGCGCGCGGGCGTGCGGTGGCATCGCCCGGCGCATCGTCGCCGTGGTCGTCGTCGCTGCGCTGCTTGTCGGACTGGCTGGGCTTGGGCGCAGCC…		YES
>group_6452	ATGTCGAAGTTCCGTGTCTCCCTCATCTCCTTGCTCATTGCGGGGCTGACAGCCTGCTCAGCAGGTGGCCCGGCTCAGACCGAAAGAGAGCATGCATTTCTGCAATATGTGAAAGACAACGGCAGCGACTGTCAGCCCCCCGTAAAATTGATCCAGCCATGA		YES
>group_6453	ATGGCTTCTTTCACAGCAGTAGATCTATCAAAGCTTCAAGCACCAGATCTGATCGAGGCACTGGACTTCGAAGCCATTTTCAATGAAGCGCTTACTCAGTTCCGGCAGCTGATGCCGGAGTTTTCCGCACTCACCGAGTCGGATCCGGTCTACAAGCTCCTGCAGCTGTTCGCTGCCCGCGAGCTGCTGCTCCGCCAGCGCGCCAACGACAAGGCCCAGCAGACCATGCTGGCCTTCGCCACCGGCACCAACCTCGATCACCTGGGCGCATTGTTTGGCGTCACGCGCCTGGTGCTCGATCCGGGACAGCCGGAGACCGGCATTGCACCGACCCATGAGTCGGACGTGGACTTCCGCCGCCGCATCCAGCTGGCGCCGGAGGGCTTCAGCGTTGCCGGC…	X
>group_6455	GTGAAGAAGACTGCTGCCAAGAAGGCCGTCAAGAAGACTGCAAAGAAGGCAACCGCCAAGAAGGCAGTGAAGAAGACTGCAAAGAAGGCAACCAAGAAGACTGCCGCCAAGAAGGCAGTGAAGAAGACTGCAAAGAAGGCGACCAAGAAGACTGCCGCCAAGAAGGCCGTCAAGAAGACCGCCAAGAAGGCAGTAAAGAAGACCGCGAAGAAGGCAGTTGCCAAGAAGGCGACCAAGAAGTCCGCCACCAAGAAGACTGCCGCCAAGAAGCCTGCTGTGAAGAAGGTCGCCAAGAAGAAGCCGGCCGTTCGCAAGAAGAAGGCCGCTCCGGTCGCGCTGCCCGCAACCCCGGCGCCGCTGATCTGA
>group_6456	ATGGCGCGCGTCGCTGCCCTTGGCATGCAGCGGCGCAACGACGTTTTCAAAAAAGCACTTCTTTTGTGCTGTTTTTTTTTGCGATGCAGACATGCACGCTGTTACCCACTGCACCGACGTAGCAGCGCACGCCTGCTCGCCGCAGTGCGCGCCGCCTGTCCGCCAGCTGAAAATTTTTTATCGACCAAGCTTGCCCAAGGCCTCGCACAAGCAAAAATGCGCAAACTTATTGCGCGGCTTTCGACCCATGCGTGCAGCCGCATGCGCTGCCAACGGCATGCGTTGCGCACCGTGTGCGAGGTTGGATGCAGGCGACGCTGCAAACATTTTTCACCGGCTGCACGCCATCTCCTCACGACCGGCTCACGCCAGAAATCCGACACCGCGACAGTCGCGTCG…
>group_6457	ATGCACGCTGACGCACTCCCCCCTCAGACGGCGCGCGAGGATGGCTGGCTGCGGCCGGTCGTGCTGGCCCTGGTCGTGCACGTGCTGGTCGCGCTGGTGTTCATCGCCGGCTGGCTGTGGTCGCCCGAACGCTCGGTCGAGCCGCCGCGGGCGACCCCAGCATGGAAGCCTCGCTGGACGTGTCCGCGGCCGAAGCACGCGTTGCGCGCCAGGCGCTGA			YES
>group_6458	GTGCGGGATGGTCGCCTCATCTCTCTGCGCGGTTCGCGAGGTCACGCCGATTTGATGACTGCTCGATGCGTAGGCTGCGATCTTCGATACGCGCGCGACACTCCGATCTCGTGTTTCTGCCGATTGGAACGGCGATGTCGAGCGATCGCACCTGGCGCGCAAGCGTCACCCAGCCACCACCAATCGATGTCTCTCCCCCGCAACATGCCCGCGCGTGTTCAACATCGCAGACGGCCCACTGCACCTGCCCACCCGCATCCGTCTAGAATCTGCGCCCCGCATCGTCTTCAGCTGATCCTGCCATGCCCATCTACGGTTTCCAGTGCACCACCTGCGGTCACGCCTTCGATCGCCTGCAGAAGATGGCCGACCCCGATCCGCAGACCTGTCCGGCCTGCG…
>group_6459	ATGACCAGCAACCCCTCCGCAGCACTCAACGATTACATTGCTTCGCCCTTCGGGCTCTTGCATTTGGAAGGCATCCACATCGGCCGGTTCCGCATTGACCGCGCCATCATCCGAGGTCGAGAAGCGGCTATCAACCTTCAAGAATGCATCCTCGCCGCGCTCGACGAAACCGGACGGAAGAGCGGTCTGAAGAACAGCACGCGCTATCCTGCGCAGCTGCCCATGGGCACGCCGGCGCGCCCTCTGGCAAAGGAGATCGAGGATCATCTGGAGGACATGCGTCGCCGGCAACTGGAGCCCAAAACCATCCAGTCCACCGAGCGCACGTTGAAGCTCCTGCTTCTTACTGTCGACTCCCCGCAATTCAATGCCAGCTAA
>group_6460	ATGCAACTGCGGGCAGGCGCGCCGGAAGATCGGGCACGCAATCGCTACAACGCAGCGGACGCCCGCGATGGGGCCAGACTCACGCGTGCAGCGGCGGCCCACGTGCCCCGAGTGCGGCCCAGCGCACCGTCGATGTTGCGCGCGCCTGCCTGTGCACCGGCGCCGGCGCCGCCGCGCTTGCAGCAGGCACAGCACCAGCAAGGCCAGCCACGGCAGCAGACGCGCGGCCAGCACGCAGTAATCGCAGGCTTCACCATGCGCGCCGGCGTGGTCGCCGGTGTTCGGCTTGGCGGGCGGTGCAGCGGCGGCGTGATGGTGCGCGGCCGTCTGCGCCGGCAGGGCCTGATGGTCCGCATGCAGCGACCCACCGGCGTCCAGCGCCGGCCCGCTCATGCACAT…
>group_6462	ATGTTGTTGCAGCAGCGTTTCCAGCTCGTGCCGGCTGCGCTGGCGCAACGCGGACAGGCGCCGCCGCTGCTGCACGAACAACCACAGCAGCGCCAGTGCCAACCACGCACCGGCCGCGGCAATCGCCGCGGCGCGGCCGGCCGCCGCGCTGGCGCGGGTGTCGTGCAGCAGATGCAGGCGCCAGCCGCTTTCGGGCACCTCCAGGGTCTGCCACAGCACCGGGCCGGCGAGCGGTGGGTCGCTGACCTCGGCCAGCACGCCACCGTTGCCGGTCTGCTCGATCAACCGGCGCCGCAGCGGCAGCAAGCCCTGGTCGGCGTACTGGCGGGTGCTGCGCAACTCGCTGCGGTCGCGCAGGCTCAGCGGGGCCAGCATGCGGTAGCGCCACTGCGGGCGGCT…
>group_6463	ATGGCGAACATCAGCATCACGCCGGTGGGCGCGATCTTCTTGATGCCGTCGAGCATCATCTCGTTGATGCCGGTGCCGAAGCCGCCCAGCAGCGCGAACACGATCGGCACCGTGATCAGAGCCACCAGCGGCGACAGCCGCTTGCTCATGATCAGGTACATGAAGGTGATCACCATTCCGAAACCGAGCGCGGTCAGCATGCGGGCAAATCCTTTGAGGCGTACAGCAGGGGGAGAGTGGAGCGCGCGGCGGCGGGTGCATTGCAGCAGCGGTGACGCATCATGCGAAGATCAGGCAAACGGTCAGAAGTCGTACTGGAAGCGGCCGGTCACCGCCAGCGTGTGA
>group_6464	ATGCAGAGCAGTGAAGAGATGCTTGAATCTGTCGGGGGAGCGCGCGAGCTGCTTTACCGTGGCGTTCTGCCAGCCGATATCGCGGCCCAGAGCCCCGAAGCTATAGATGCTTGGATCAAGCAGCAGCATGCAGAACTTGGTCCCATGATTGCCATCTTGGAGAAGTTCAATGGCTCCAGCCTGATCAGCTATCGCTTCGACCAAGCATCCACGGGTGGTAGTACCTATTCCTGGAGTGAGCTCGCCAAGCTGGATGGCACCAAGACGCAGGTCATGAATATCTTGTTGCAGCCAGAACAGGTCGAATCCATCAAAGCCGCGTACGCTAGTTTGAAAGAGTCTGTGTATGCAGGCTTGGTTATGCAGACGCGTCTTAAAGGCTACCTAGATGGAGTCAAC…
>group_6471	ATGCGGCTCGCGCGCCAGCCCGCTGTCGATGACCACGCGCACGCCGGGCAGGGTCACCGAGGACTCGGCGACGTTGGTCGCCAGCACCACGCGGCGGCGCCCGGACGGCTCGGGTTGCAGCACCTGGCTTTGCGCCTCGACCGACAGCTCGCCGTGCAGCGGCAGCACCTGCACCGCCGGGTCCAGCACGTCCTGCAGCGCGCTGTGCACGCGTGCGATCTCGCGCTGGCCGGGCAGGAACACCAGCACATCGCCCGGATGGGTGGACAAGGCGTGTTCCACCGCGCGTCGGGTCTGCGGTTCCAGCGCTTCGTCGCGGCGCGCGGGAAAGTGCGCAATCTCCACCGGGAAACTGCGCCCGGCGCTGCTCAGGCGCGGTGCGTCGAGAAAACCGGCCAG…
>group_6473	GTGGCGCAGCCGGGTCAGCGGCTCCTCGAACAGCGCGTCGTAGCGCGCGCGCCCCAGCTCGTGGCGCTCCAGCCCGAACAGCTGCAGCCCGGCGCGGTTGGCCGCCACCAGGCGCCCGCCGCGGAACGCCAGCAGGCCCTCGCGCGCGGTGCCGAGCAGGGCCGGGTCGTGGTGCACGCGCAGCAGTTCGCAATCGGCGATGCCGTCGTCGAAGTAGCGGTGCTCGATGCTGGTCACCGCGCGCCGCGCCAGCCCCGGCGCGTGCATGTGCTGCATGCGTGCGTCGCCGGAGATGTCGAGCACGCCCACCAGCTGCCCGTAGGGGTCGAAGATCGGCGCCGCGGCACAGCTGAGGATGCCGTGCGGGGCGAGGTAGTGCTCGCCGCCGCGGACCTCGAT…
>group_6474	GTGGCCGGCCAGGCCGCCGCCGTGGCTGGCAGTGGGCGTGGTGTCGCCGGGTGCGTTGCCGAGCAGCGCTTGCAGCGCCTGTGCGTCCTGCGGCTGCAGGGCGTCGCCGGGGCCGGCGGCCTGCAGGATGGCGGCGAGCACGTCGCCGGCTTCCACCGAGGGCAGCTGGTCGGCGTCGCCGAGCAGGATCAGCTGGGTGCCATCGGCCACGGCTTCGACCAGCTTGCACATCAGCGGCAGGTCGACCATGGAAGCTTCGTCGACGACGATCAGGTCCAACGGCAGCGGGTTGTCCGCGTGATGGCGGAAGTGCGGGGAATCCGGAATGACGCCGAGCAGGCGATGCAGGGTGCTGGCGCCGCTGGGCAGGGCGTCGGCCAGGGCCGGGTCGATGCCGCC…
>group_6475	GTGACGCTCGCCGTCGTGTGCGAGCGCGGCGATGGCGGCGGCATCCGCGCCGATCAGCACGGTGGCCAGCGCGGCGCGCAGGCAGCTGTCGTCGCCCGGGTCGAGCAAGGCCTGCAACAGGGCCAGCAGCTCCAGCGCCTCGTCGGTGGCGAACAGGCTCTGCTTGCCGGCCGCCACGGCGGGGATGCCCACCGCGCCCAGCGCCTGCTGCATGCGCGTGGCCTCGCCGTGGCTGCGCACCAGCACGGCGATATCGCCGGCCTGCACCGGGCGGCCATTGACGGTGGCGGTGCCGTCGCGGCCGCCGGCCAGCCAGCCGCGGATCGCCGCCACGCAGGCGGCGGTGGCCAGCTCGCGGGCGCGGTTGGCGCTCCAGGGTTTGGGCTTTCCTTTAATGGG…
>group_6476	ATGGCGCACCAGTGCGCGCAGATCGCTGGCCAATGCCTCCGGGCCGCCCGACCACAGCGCGATCAGGTCTTCGGCCATTGCCGCATCGGCGGCGCGCTGGCGCCAGAGATCGGCGGCGACTTCGCCGAGCAGTTCGCGGTCGTTGGCGAGCAGTTCCGGTGCGGCGAAGGCCTGGCCGCTTTCCAGCGCATGTTCGCGCAGCACGCGCGCGCAGAAGCCGTGGATGGTGAACACGGCGGCCAGATCGATTTCTTCCACCGCCTGTTGCAGGCGGCGGCGCAGGGCGGCAGGTGTTTCGGTGCCGGTGGCCAGGTGGGTGGCGAGGACGGCGCGCGTAAGCAGCACATCGGGCGCGTCCTGTAG
>group_6477	ATGGGCGCGCTGCTCGGGCTGGTAGTCGCTGCGGCTGCGCAGGTATTGCACGCCGAACTGGCCCAGCGACTGCGCGGCCTGGCGGATGCCCTGCGACTGGCCGGCCAGCTGTGCATCGAAGGCCTGCTGCAGCTGGCGTTCGGCGCCGGGCGCCGACAAAGTGCCGAGCAGGATGCCGACTTCGTTGGGCAGCGGTAG
>group_6478	ATGCTGCCTATGGGTACCAAACTTTTTCGCTGTCCGCACAGCGATATTGAACTGATGCTCAACAGCAGCGGCATCCCGTTCCAGCTCTTTGCAGATGATGGCGCGCTTGGTGTAGAGGTCGACCTGGGAAAGCGTCAAATGGCCTGGATCTTCGATTTGGTCGATCTGACTTTCGATCTCTGTTAG
>group_6479	GTGGTAAGACTCGATGCGGTTCTGGGAGCGGTGCACGTTGCGCTCCAGTTGAGGGTCGCGCAGGTAGCGCAGCGTGTAGATGCTGCGGACGAGCTTGTCGAACTCGAATATCGCGCGCCGCGTCGGGTTTTGCGCGGTATAGGTGCACAGCTTGCGGATCAGCGTGCCCTGCGTCATCTCCTTCAGCCCGAGCGTGGCGACGATCCGGTCGATGTTTGGCTTTTCGTCGATGATGAGATCGCGGTCGATTTTCCCGATCGGTCGGATCAGGCAGTTCTCGTATTGTGCAAGATCGTCGGCGCAGTACAGTTCCTTCAACTGGTCGTCGAGGTTGGCGAAGCGTGGCTCGAAGCGCGGACCGAACCAGTGCAGGATGGCGAAGTTGGCCTTGTTGACGCT…
>group_6480	ATGCGTGGCTTTGTCGTATTCCAGGTGCGTCAGCTTGCCTTGTTTAAGCTCGCGGTTGAGGGCCAGCCACTGCAAGTGAAGTTCGGCCGCCAGCGCATCAAGTTGGGCATCGACCGGCTGCCGCAGGAAGGGGATGTCCATCTTCGCAAGCGCGTCGGCCTTTTCCTCCACCGAAACCAGCTCGTCGGAGAAATGACGGTGTTGCAAACTGTCGTCGAGGTAGAGTTCGCCCGACTGGAAGCGTTTCCTGACCTGGCGGTACAGCCAGAATTCGTAGCGATCAGCGTGCAGGCCCGTTGA
>group_66	GTGGGGCGCGGGTTCAGTGCCGACAACCCTTACGCGTATCAGTACCACTACTTCAACAACACGCAGCCGGAAAATCTGTCGTTCCTCGAGCGCTTGCGCGGACTGCTGGATTTTTATCCGAATGCAGTGAGCCTTGGCGAGATCTCGTCGGAAGACTCGCTGGCGACCACTGCCGAGTACACCGCTCATGGCCGCCTGCATATGGGCTACAGCTTCGAGCTGCTGGTGCAGGACTACAGTGCTGCTGTCAGCCCCCCGTAA
>group_701	ATGAAAGCGATCGGCCACCCTCGGCTGTTCCCCCTCCTCTCCGCCGGCGTGAACCGCACGACAGGCGAAACCAACGCGCGTTACAGCCAGCAGTTTGTCGTGGACTTCGGGCGCTACCTGAAGAGCTTGGGCTTTCCCAAAGGCGTGGGATTTCACGCCTTCCGCCACACGCTGGCCACCGAGCTCGATGTCAACGATGTTCCTGAAAAGGAGATTGCCTTGGTCACAGGCCACAGCACTGATCCCCGCGACCGGGTCCAAGTGCTGCGCAGGCACTACCTCCATAAGAAGCCCCAGGTGACGCGCAGCAAGCAGATCAGCGCTTTGGAGCTCTATCAGCCCAACATCGAGCTGCCGCGCTACCAGCGGGGGCAGTTTTCGTCACAGCTATCTGATGCC…
>group_748	ATGGCGGGCGTCCTGGCCGCAGTGAGCTGTCAGCTGGCGCAGGCCGGCAGCGCGGTGATCAGCCGGATCGATTACCAGGGCGATGACGGCGGCCCGGTACCGACCGCCTTGCAGTACCGCAACCCGGTCGTGGCAGGTTTCCATCCGGACCCGTCGGCGGTCCGCGTCGGCGATGACTTCTATCTGGTCAACTCCAGCTTCGGCTATTTCCCCGGCCTGCCGGTGTTCAAGAGCCGCGATCTGGTGCACTGGACGCAGATCGGCAACGCGATCGATCGCCCCGATCAAATCAAATACGGCAACGACGAACTCACCCGCGGCCTGTTCGCCGCCAGCATCAGCCACCACGACGGCACCTTCTACATCGCCAACACCTGTTTCTACTGCGATGGCGGCAAT…	G
>group_750	ATGCTCGCTGGCGAGGTCACGCGCGCGTTCCGCGTCGACGAAACCAGCCAGGTCGGGCAGGCACGGCGCGAGGCGGCGGCGCTGGCACAGACGTTGGGTTTCGATGAGGCTGCCGGCGGGCGCGTGGCGCTGGTGGCCACCGAGCTTGCCACCAACATGGTCAAGCATGGACGTGGCGGCTGGCTGCAGTTGTCCACGGTGGCCGCACGCCAGGGCATGGGCGTGGAGATCTGTGCCATCGACGGCGGCCCCGGGTTCGCACTCGTGGACGGCCTGCGCGATGGTTATTCCACCGCCGGCACGCCAGGTACCGGGCTGGGTGCAATCCAGCGCCAGGCGCAGGTGCTGGATGCGTATTCCGATGCCAAGGGTGCGGTGGTGATGGCACGGCTGTTTGCG…	T
>group_77	ATGTCTCCAGCGAAATCCGCCCCGGCGCGCCGCATCGCGCCGATAACGCGCGCCATGTCGCCGGCCGACTGGCTTGCGCGCCACGTCGCCGCTGACGATCACGCGCCGGCTAGGATCCGCATCCTGGCCGCCACACCCGATGCACCCGAAGTGCAGGACTGGGCCACCCGACTGCGCGCGCGCCTCCGGCAACGCGGCTGGTCATCAACACAGGTGGAGGTCTTGCAGGATGCAGGGCTCGAAGCCGACCAACTGCGTGTCGAGCCGCTGACTGTCACGCCCTAG
>group_774	ATGCCTGTACCGATTCGCATCCTGTGTGTTCTTTTGCTGGTCGCAGTCTCCACCAGTGCCGCTGCAGCACCCAAGAAAGCACCGCCCGCGCCGCCGCCCGGTCGCGCCGGCACCACCTCGCTGGAGCCGGTGCTCGCCGGCGAATTTGCCTTGCAGGCCGGGCAGTTGGACGATGCCGCCCGCGCCTACCTGGATGCCGCCAAGGCCGAGGCCGGCGACGCCGGGCTGGCCGAACGCGCTGCCCGCATCGCCATGCTGGCCAACGACGACCCGCGTGCGATCGAGGCCCTGGCGCTGTGGCGTGCCCGCGCACCCTCGTCGATGTCCATGCGCAGTACCGAAGCCTCGCTGGCCTTGCGCCGCAACGACTTGCGTACCGCCCGCCGTGACCTGCTCGGC…	O	YES
>group_791	GTGGCCGACGGCAAGGGCCGCACGCTGCTGCAGACCGGCGCCGATGGCAACAGCCTGTTCCTGCTCGGCAAGGGCGCCTCGCCGGAAGGCGACCGTCCGTTCGTGGATCGCTTCGATCTGCAGAGCAAGCGCGCCACGCGTCTGTTCCATTCGCAGGCGCCGAGCTATTCCGCACCGCTGGCATTGCTGGATGCGCAGGGCACGCAGTTGCTGCTCAGCCGTGAATCGCCCGAGGAGCCAGCCAACTATGTCGTGCAGGCGCTGGGCGATGCAGCGCCTGCGCCGCGGGCGTGA
>group_843	ATGACACCGCCCATCATCAACCTGCCGCAACGCCTCGGCCGCTCGCGCCGCCTCGCCTACGGCGCCGCCACCGCCGGCGCCTGGATGGTCTACTTCTATCTGTGGGCACCACTGGCAACGCTGATCGCCTGGTTCTTCGGCCTGCGCAGCGCCTATATGGAGCTGTACCTCAAGCACAACGCGCTAGACCCGTTCGCACTGGGCGCCCTGCCGGTGATCGCACTGATGAGCGCCATCACCACCGTCGGCTGGGCCGAGTACAACCGCATTCGCTTCGCCAAGGCCGACCAGCGCAAACGCCGCCGCACCGTACTCGAACCTGAGGTGGATCAACGTCTGGGCGTCCCCGAACAGCTCGGCAGCCTGCTGCGCCACAGCCGCATCTCCTCGGTGGCGATG…			YES
>group_845	ATGGTCTACTTCTATCTGTGGGCACCACTGGCAACGCTGATCGCCTGGTTCTTCGGCCTGCGCAGCGCCTATATGGAGCTGTACCTCAAGCACAACGCGCTAGACCCGTTCGCACTGGGCGCCCTGCCGGTGATCGCACTGATGAGCGCCATCACCACCGTCGGCTGGGCCGAGTACAACCGCATTCGCTTCGCCAAGGCCGACCAGCGCAAACGCCGCCGCACCGTACTCGAACCTGAGGTGGATCAACGTCTGGGCGTCCCCGAACAGCTCGGCAGCCTGCTGCGCCACAGCCGCATCTCCTCGGTGGCGATGGATAAGTTTGCAAGGCCGGTGGGGGTGCGGGTTGTGCGGCATGGGTGA			YES
>group_8594	ATGTGCCGGGTGTTGCGGGTCAACCGGGCGGGTTATTACGCCTGGTTACGCTCGCCCGACAGTGAGCGCGCCAAGGAAGATGATCGCTTGCTTGGACTAATCAAGCACCACTGGCTGGCCAGCGGCAGTGTTTATGGGCATCGCAAGATCACCACGGATCTGCGCGATCTAGGTGAGCGTTGTAGTCGCCATCGGGTGCATCGGCTGATGCGCACCGAGGGACTGCGTGCCCAGGTGGGCTATGGTCGCAAACCGCGCTTCCATGGAGGGATGCAGTGCAAGGCGGCTGCCAACCTGCTTGACCGACAGTTCGACGTGACCGAGCCGGACACGGCCTGGGCGAGTGATTTCACCTTCATCCGCACGCATGAAGGCTGGATGTATTTGGCTGTTGTGATC…
>group_86	ATGACGACAGCCGACGGCAAGCAACAGGTCTACGAGTGGCACATGCCGGCTGTCAGTACAGCGCCCAGTACGCCAGCAACGTTTCTCTACATCTGGCCAGCGTCCAGGCAGGCGTCAGCCCGGGACCAAGCCAATTTCTCGCGCTGGGTCGTGGCCCATCCGCAGCAGACGACGCCGCTGTTGCAGATACAGCAAATGGCCAGCAGCGTTATACGGCAGCAGGCGACGCCAGCAGTAGAAGAGAGCAGGCTGGTGTACCGGATGCAGCTGCATTACCACGGCGACCAGGCTGCCGGCGGGCGCCATTACGTGATCTACAAGGATGGCCAGAAAGTCGACGATGGACGCAGCGATGCCAACGGATTCACCAAGGCACACAATGCCGACTACGACCAGGTG…
>group_886	GTGCTGTATTCGGGCGACGGCAATGGCGGGCGGGCCCTGATCGAACAGATCAAACTCGCGCTGGCTTCGTCCACGCCGGTGGCGATCGGCTTCTATGTCCGCCAGGGGTTCGAAGACCTCACACCGAAAAACCAGGTCGACTACGACACCAAGACGCCGATCCTGGGCGGGCACGCGGTGATCGCGCTGGGCTACGACAGTGAAGGGCTGCTCGTCGAAAACAGCTGGGGCACCGAGTGGGGCAACAAGGGCTTTGGCAAGCTGTCCTGGTCGGTGGTCGCCAAGGACGTCATCGGGGCCGACGTGGTGCACTAA	O
>group_894	ATGGCCACCGAACTTGCACCCCCGCAGAATGCCGAAATTATCGAACGGCTGGGCCGACGCTACGACGCCGGCTTCATCACCGAGATCGAATCGGACTCGCTCCCGCCCGGCCTGGACGAGGACGTCATCCGTGCCTTGTCGGCCAAGAAGGACGAGCCGCAATGGATGACCGACTGGCGTCTTGAGGCGTATCGGCACTGGCTGAAGATGCCGATGCCGGAATGGGCGAAGCTGAAGGTCTCGCCGATCGACTTCCAGGCGCTGAGCTATTACTCCGCGCCCAAGGGCCCGAAGTACGCCTCGCTGGACGACGTGCCCAAGGAACTGCTCGACACCTACGACAAGCTCGGCGTGCCGTTGCACGAGCGCGCCCGGCTGGCCGGCGTGGCGGTGGATGCG…	O
>group_895	ATGCTTACGATCAACAACCTCCACGCCAGCATCGCCGGCAAAGACATCCTCAAGGGCCTGTCGCTGGACATCCAGCCGGGCCAGGTGCACGCCATCATGGGCCCCAACGGCGCGGGCAAATCCACGCTGGGCAACGTGCTGGCCGGGCGCGACGGCTATGAGGTCAGCGCCGGCAGCGTGCAGTTCGAAGGCAAGGACCTGCTCGAGCTGCCGCCGGAAGAACGCGCCGCTGCCGGCCTGTTCCTGGCCTTCCAGTACCCGGTGGAAATCCCCGGCGTCAACAACACCTATTTCCTGCGCGCCGCACTCAATGCGCAGCGCAAGGCGCGTGGCGAAGAAGAGCTGGACTCGATGCAGTTCCTCAAGCTGGTGCGGCAGAAGCTGGCCGTGCTGCATCTG…	O
>group_9	GTGCCGTATTTCGGTTGCCACTGGCACGGTGCGGCATTGCCGGGGCAGTTGTATGCCAGTGCCGATTACGCAGGCTATCTGTCCGGCATGCGAGCGGTATTGCATGCCTTGCGCAAGCGGATGCGAGCGGATGGCTTCGGTGTGGCGATGGCGGAAAACATCGTCGTCGGCGGGCGGGTGATTCCGCAGGCGTGGGATCTGGGGCGGATCCTTGCCAGCCTGTTCACCCTGCGCGAGGAGCGGGTGCTGTGCTACCGGCGTCCTGGCGCGGCGCTGGCGCCTGCAGGTACGCACAGCAATCGCAGCCACGAGTACGCGCTGATCTTCCAGCACTGCCGTGCGCGGCTGGACCTGCAGCAGGCAGCGCTGCTGCTGCAGGCGCTACGCGCAGACGGCCTG…
>group_906	ATGGCCGCCGGCTACTCGTTCAATCTCTACGTGGTGCATGGCGGCAGCAACTTCGGCCTGAGCGCCGGTGCCAATGCCGAAGACGACGGCTCGCAGTTCCAGCCTGCACTGACCAGCTACGACTACGGCGCCCCGATCGACGAAGGCGGCCGCGCCACGCCTGCATACATGGCGTTGCGCCGGATCATCGCCCGGCACAGCAGCACCGCGCTGCCGGCAATCCCGCCGGCACCGCCGCGCGCACGCTTTGCATCGGTCACCGCCCACCCGGTCGCCACGCTCTGGGACAACCTGAGCCCCACGCCGGTGCACACCGAGCGGCCCACCGACAACCAACGCCTGCTCAAGCAGAACCTGGGGCTGGTGGTGTACCGGCGCCGTATTGCAGCCGGCACGCAG…
>group_920	GTGCCCTACCAGCGCCACGGCGACCCGGCCTCCACGTTCTATCAGGGTCTGGCCGCATTCGGCTACGCGTTCTCGCCTAACCTGGAACTGTACGGCCATCTCAGCATGAGCCGTCGCGAGGTCACTTCCAACGGCTATTACCGCGCCGCCGACAACACCGCGCGCAATGTGCAGGCGATCTCCAGGGAAACGGGAGTGCGCGGTGCCGGCGCGCCGCCGCAGGCGGCCAGCAACCGGCGCCGGGTGAGCGGGCCGAAGCGCAGGCTCTCGCACAAGCCGCCCAGCATGTCGGTATCGGCTGGCGCGCGCGTGAAACCGGCATCGGTCAGCGCCAGCGGCGCGTCGAGTGCGATGGTGGTGAGCTGA
>group_928	GTGGTGCTGGGCGTCACCGGGCTGGTGGCGCCGGAAGAACTGTTCGGTGGTTTTTCCGGTAACGCGGTGATGAGCATCATCGCCACTACCATTCTCGGTGCGGGGCTGGAGCGCACCGGTGCGTTGAATCGCCTGGCGACCTGGTTGCTGCGGCGCTCGCACGGCAGCGAACAACGCCTGATGATGATGACGCTGGCCATCTCCGGCTTGAATTCGTCCTTCATGCAGAACCCGTCGGTGATGGCCTTGTACCTGCCGGTCGCCTCGCGGCTGGCCACGCGCACCGGGCTGACCCTGCAACGCATGCTGCTGCCGATCGCCGCGGCCATCGTGATGGGCGGCGCACTGACCATGGTGGGCAATTCACCACTGATCCTGCTCAACGATCTATTGGTCTCG…			YES
>group_966	ATGCATCCGGATGGCTACGCCACCTCGCGCCTGAGCCGGCCGCGCACGCCGGCTCCGGTACCAGAGACCGAGCTTGCCCGCGACGCCGTGGCACCGGTACGCCGCCTGTTGCCGGCTGCCGATGGCCGTCGTCGCAGCGAGCCGGCGCGCCCGCTGCGGCTGGCGGCCGAAACGCCCAATGTCACCTTCCTGGGGCGGCTGGGCACCTACAAGTACTACAACATGGATCAGGTCGTCGGCCAGGCGCTGGCCTTGTTCAAGCGTATCGAAGAGGCCGAGCACCAACGCCGCGCCGAACTGATCGCCTGA	M
>group_994	GTGTGGGACCTGAGCAGCCGCAAGGTGCTGACCATGCAGCTGGCCGAAGGCGTGCGCGTGGACAAGATCTCCGGCCTGCGCCGTACCGAACAGCCGATGGACAAGCTGGCCGCAGAGCTGGTCAAGGGCTACCTGGACCAGATGTTCGTGCATGGCGAGATCCATGCCGACCCGCATCCGGGCAACCTGCGCGTGCTGCAGGACGGGCGCCTGGCGATCTTCGACCTGGGCATGGTCGCGCACGTGCCGCCGCGCCTGCGCGAGCGCTTGCTCAAGCTTCTGTTCGCCGCCGTCGACGGCCGTGGCGAAGAGGTCGCCGAAGAGACCATCGCGCTGAGCACGCGCCTGGAGGATTACGACGAAGACCGCTACCAGCGCGAAACCGGGCAGATGATCGCC…	H		YES
>hctB	GTGAAGAAGACTGCCGCCAAGAAGGCAGTCAAGAAGGTCGCCAAAAAGGCAACCGCCAAGAAGGCAGTGAAGAAGACTGCTGCCAAGAAGGCCGTCAAGAAGACTGCAAAGAAGGCAACCGCCAAGAAGGCAGTGAAGAAGACTGCAAAGAAGGCAACCAAGAAGACTGCCGCCAAGAAGGCAGTGAAGAAGACTGCAAAGAAGGCGACCAAGAAGACTGCCGCCAAGAAGGCCGTCAAGAAGACCGCCAAGAAGGCAGTAAAGAAGACCGCGAAGAAGGCAGTTGCCAAGAAGGCGACCAAGAAGTCCGCCACCAAGAAGACTGCCGCCAAGAAGCCTGCTGTGAAGAAGGTCGCCAAGAAGAAGCCGGCCGTTCGCAAGAAGAAGGCCGCTCCGGTC…
>hemA_2	TTGCACAACGGCAAGCCGGCCGACGAAGTACTGGAACAGCTGGCGCACGCGCTGACCAACCGCCTGCTGCATCCGCCCACCGCCGCGCTGCGCGATGCTGCGCTCAACAACGACCTGGAATTGACCAGCGCGGCCGACCGGCTGTTCCCGGAAAAACCGGGTTACCAACATCCCCCTGTAGCCACCCCGATCGTGAGGACCGATGACGCCGACCCTGCGCCGTAA
>iaaA_1	GTGATCGACCAGGAGATTCCCAAGGCCGGTGGCGACGGCGGCGCCATCGCGCTGGATGCGCAGGGCAACGCCGCATTCCCGTTCAATACCGAAGGCATGTACCGCGGCTGGATCGGCGCCGACGGCACCCCGCACGTGGCGATCTTCAAGGACGAGACGCTGTAG	E
>ilvC_1	ATGAGCAACGACACCCAACCGAAAATCGCGATCATCGGCTACGGCAGCCAGGGCCGCGCGCATGCGCTGAACCTGCGCGATTCCGGCTTCGACGTCACCGTCGGCCTGCGTGCCGGTGGCCCGACCGAATCCAAGGCCCAGGCCGATGGCTTCACCGTGGTGGCGCCGGCCGAGGCGGTCAAGAGTGCCGACCTGGTCGCGATCCTGACCCCGGACATGGTGCAGAAGAAGCTCTACGAAGAGGTCATCGCCCCGAACATGAAGCAAGGCGCCTGCCTGCTGTTCGCGCATGGCTTGAACGTGCATTTCGACATGATCACCCCGCGCGCCGATCTGGACGTGGTGCTGGTCGCGCCGAAGGGTCCGGGCGCGCTGGTGCGTCGCGAATATGAGATCGGC…	H
>malL_2	ATGTCGCAGACACCATGGTGGCGGGGGGCCGTCATCTATCAGATTTATCCGCGTAGTTTTCTGGATTCCAATGGCGATGGGGTGGGCGATCTGCCCGGCATCATCGCCAAACTCGACTACATCGCCGGGTTGGGCGTGGATGCGATCTGGATCTCGCCGTTCTTCAAGTCGCCGATGGCCGATTTCGGCTACGACATCGCGGACTACCGTGCAGTGGATCCGCTGTTCGGGACGCTGGACGATTTCGATCGGCTGCTCGACAAGGCGCATGGCCTTGGCTTGAAGGTGATGATCGACCAGGTGTTGAGCCACACCTCGATCGCGCATGCATGGTTCCAGGAGAGCCGGCAGGACCGGACCAACCCAAAGGCGGATTGGTACGTGTGGGCCGATCCGCGT…
>map_3	ATGATCAAGCAGCCGGCTGAGATTGCGTTGATGGCCAACGCCGGTGCGCTGCTGGCGCAGGTATTCCATGCGCTGGATCAGCTGCCGCTAGCAGGCCGCAGCACGCCGGAACTCAACGACTTCGTCGAGCGGATGATTGTCGACGATCTGGGCGCGCGGCTGGCCAGCAAGGGGCAGTACGACTTCCCCTTCGTGCTCAACGCCTCGATCGATGATGTGGTGTGCCATGGCGTGCCCGCGGCCGCGGACGTGCTGCGGAGCGGGCAGATCGTCAATCTGGATATCACGCTGGAAAAGGATGGCTATATCGCCGACCCCAGCACGACGTATCTGGTGGGCGAGGTGGCGTATCCGGCGCGGCGGTTGGTGCAGGCCACCTATCAGGCGATGTGGTAG
>mdoD_1	ATGCGCATGCAACGACGCCACTTCCTGAAGAATGCCGCCGCCGCATTGGCCGCGCTCGGTTTGCCGGCGCTGCCGCAGTGGGCGTTGGCGGCCAAGGCCGTTGGACTGCGTCGCTTGGGGCAGCCGCAGGCATTCGACTATGGCTGGCTCAAGGGGCAGGCGCGTGCGTTGGCCACGGTGCCTTACAAGAGCCATAAGCAGCTGCTTCCCGGGTCGCTGGAAGCGTTGAACTGGGATCAATACCAGTCGATCCGCTACCGCCAGGACCATGCGCTATGGGCCGACGGCAACGGCAAGTTCCAGGCGAAGTTCTTCCATCTGGGGCTGTATTTCCACACCCCCGTGCATATCTACGACATCGTCGACGGCCAGGCGCAGCAACTTGCGTACGACCCGGCG…	M	YES	YES
>metH_3	GTGTTCGACGACTATCCGCTGCAGGAGTTGATCGAGCTGATCGACTGGACCCCGTTCTTCCAGGCCTGGGAGCTGGCCGGCAAGTTCCCGGCGATTCTCAGCGATGACGTGGTCGGTCCGCAGGCCAACGAGTTGTATCGCGATGCACGCAAGATGCTGCGCACCATCGTCGCCGAGAAGTGGCTGACGGCAAAGGCCGTGTTCGGGCTGTGGCCGGCCAATGCAGTAGGCGATGATGTTGTCGTGCTGACCGAGCCTGCGGAATCGGGAATCGGGAATCGGGAATCGCAAGGCGATGCATCGGCGCCCGACCATTCCCGATTCTCCATTCCCCATTCCCTGCACTTCCTGCGCCAACAAGTCGACAAACCCGTCGACCGCCCCGACTTCTGCCTGGCC…	E
>mntH_2	GTGGCTGCGGCGCCTGCTGCGCGCGGCATCGCCATCGTGCCGGTGCTGATCGTGACTTGGTTGTATGGCGAGGCCGGTACCGCGCGGCTCTTGGTGCTCAGCCAGGTGGTGCTGTCGATGCAGCTGCCGTTTGCGGTGATTCCGCTGGTGCGCTTCGTGTCGGATCGTGAGTTGATGGGCGCGCTGGTGGCACCGCCTTGGCTGGTGCGCATTGCCTGGTTCATTGCGGCGGTGATCGTCGGCTTGAACCTGAAGCTGCTGTGGGATACCGCCCTGCAGTGA	P		YES
>mntH_3	ATGTTCGCGCTGTTCATCAACGCCTCGATCCTGATCCTGGCGGCGGCGGTGTTCCATGCGCAGGGCCGCACCGATGTGCAGGAAATCGAACAGGCCCACGCCCTGCTCGCGCCGATGCTGGGCGTGGGCCTGGCCTCGACGCTGTTCGCAGTGGCGCTGCTGGCCTCCGGCGTCAATTCGACCGTCACTGCCACGCTGGCCGGGCAGATCGTGATGGAAGGCTTTCTGCAACTGCGTTTGCCGCCGTGGCTGCGGCGCCTGCTGCGCGCGGCATCGCCATCGTGCCGGTGCTGA	P		YES
>parA_2	ATGCGTATCTGGGCAATCGCCAACCAGAAGGGCGGCGTCGGCAAGACCACCACGACGCTGGCATTGGGTCGCGGCCTGGCCGCGCTCGGCCACCGGGTATTGTTGATCGACCTCGATCCGCACTCCTCCCTCACCCGCGCGTTCGGTGTGGCGATCGACCCGCCGCCGCGCGGTGTGCTGGACCTGTTCGGCACCCCGCCGAGCGACCTGGCCAGCCTGGCCCATGAAAGCGCCATCCCCGGCTTGTCCTATGTGTGCGCACAAGCCGCACTGGCCACGCTGGAACGTCGCAGCGCCAACCAGCCCGGCCTGGGCCTGGCGCTGCAGAACGCGATGACCCGGCATGCCGGCCAGCACGACTACATCCTGCTCGACTGCCGCCCACGCTCGGCCTGCTGA	N
>parC_2	ATGGCGATCCTGGAAAGCAAGACCAAGCTGAAGAAGCTGATCAAGGACGAACTGACCGCCGACGCCAAGAAGTTCGGCGACGCGCGTCGCTCGCCGCTGGTGCAGCGTGGCGCGGCGCAGGCGATCGACGAAACCGAGATGGTCGCCAGCGAACCGATGACCGTGGTGCTGTCGGAAAAGGGCTGGGTACGCGCGGCCAAGGGCCACGAGGTCGACCCGGCCGGCATGTCCTACCGCGAAGGCGACAGCCTGCTGGCGGCGGTGCGCAGCCGCAGCACGCATCAGGTGGCGTTCCTGGATTCGGAAGGCCGTGCCTATTCGACCGCGGTGCACACCCTGCCCTCGGCACGCGGCAATGGCGAACCGTTGACCGGCCGTTTCTCGCCGGCCTCGGGCGCG…	L
>ppc_2	ATGAACGAGTACCGCAGCAGTCTTGTGTTCGCTACCCCCGATCTTGCCTTGCGCGACGATGTGCGTCGGCTTGGTGCACTGGTCGGTGACCTGCTCGCCGAGCAGGTCTCTGCGGAATTCCTCGATGAGATCGAACGCGTCCGCACCACGGCGATTGCGCGCCGCGAGAGCGATGCCCCGCCGTCGACGCTGAGCGAGCAGCTGGCCGGGCGCGAGCCGCGCGAGGCCGAGTCGCTGGTGCGCGCCTTCAGCACTTATTTCCAGGTGGTCAACATCGCCGAGCGCGTGCACCGCATCCGCCGCCGCCGCGAATACCAGCGCAGCGGCACCGACACGCCGCAGCCGGACGGGTTGCACGATGCCTTGCGCCGGCTCAAGGCGCAGGGCGTGACGCTGGAC…
>pstB_2	ATGAACGATCTCCAAAACGCCATGCCGATGCATCGCATCGCCGTTCCGGCCGCCAAGGGAGCACCGGCCGCGCAGGCGCCGGTGAAAGTGGCCGCACGCAATCTGGACTTCTATTACGACAAGTACCACGCGCTCAAGGGCATCAACATCGAGATTCCGGAAAAGCGCGTCACCGCGCTGATCGGGCCGTCGGGTTGCGGCAAGTCCACCCTCTGCGCAGCTTCAACCGCATCTATGCGCTGTATCCGAAGATGGAAGCGCGCGGCGAAGTGCTGCTGGACAACGAAAACATCCTGTCGCCGAAGTACCCGATGA
>ptpA_10	ATGCGCGCCCTGTTCGCCGCCCTTGCCCTCATGCTCAGCACGATCACCACTGCCCACGCCGAAAAACTCACCCTCGATGCCATCACCGGACCGTTGCCGTTGTCCGGCCCGACGCTGATGAAACCCAAGGTCGCCCCCGACGGCTCGCGCGTGAGCTTCCTGCGCGGCAGGGACAGCGACCGCAATCAACTGGATCTGTGGGAGTACGACATCGCCAGCGGCCAGACCCGGCTGCTGGTCGATTCCAAGCTCGTATTGCCCGGCACCGAAACGCTCAGCGATGTCGAAAAGGCCCGCCGCGAGCGCCAACGCATCGCCGCCTTCGCCGGCATCGTCGATTACCAGTGGGCGCCGGACGCACATGCACTGCTGTTCCCGCTCGGTGGCGAGCTGTATCTG…		YES
>puuB_3	GTGGACATCTCGCGCAATCGCGCCCCGCACTGGGGCCGGCTGGGGCCCAACGTGTATTTCGCGCAGGGATTCTCCGGGCATGGCGTCGCCGCCACCGGCCTGGCCGGCCAGGTCATCGCCGAGGCCATCGCCGGCCAGAGCCGACGGCTGGATGTGTTCGCGCGCATTCCGCATCGGCCCTTCCCCGGTGGGCGCCTGCTGCGCACGCCGCTGCTGGTGGCGGCGATGAGTTGGTACCGGCTGCGCGATGCGTTGTGGTGA
>pykA_2	ATGAAAGAACGTCAACGCCGCACCAAGATCCTCGCCACGCTCGGACCGGCGACGGATCCGCCCGGTGTGCTGGAAGCCTTGTTCAAGGCGGGCGTCAACGTGGTGCGCCTCAACTTCAGCCATGGCGACCCGTCCGGCCAGGCCAAGCGCGCGGCCGAAGTGCGCGCCGCGGCCGTGCGCGTCCGTGCCGAAGTCGGCATCCTGGCCGACCTGCCGGGCCCGAAGATCCGCGTCGAGCGCTTTGCCGAAGGAAGATCAAGCTGA
>recB_2	ATGAGCGCCAGCCCGGTCACCGACCCGTATCTGCACCTGCCGCTGCATGGCGTACGCCTGATCGAGGCCAGCGCCGGCACCGGCAAGACCTTCACCCTGGCCACGCTGTTCACCCGGCTGGTGGTCGAGCGCGGGCTGCGCATCGGCCAGATCCTCGCCGTCACCTTCACCGAGGCCGCCACCCAGGAGCTGCGCCGCCGCATCCGCGAGCGCCTGGTGCTGGCCGCAACCCTGGTCCCCGACGCCTCCGTAGGAGCGGCCCGGGCCGCGACCGACCTCGCCGATGACCCGTCGCGGCCAGGCCGCTCCTACACGAAGCGCCCGACGCCTTTCTCGCCACGCACCTGGGCACTGACACCGAAACACCCACCGCCCCCGTAG
>rimK_2	ATGAAAATCGCCATTCTTTCCCGCAACAGCAAGTTGTATTCGACCCGGCGGCTCATCGAGGCCGGGCGCAAGCGTGGCCACACCGTGCGCATCCTCGACCCGCTGCGCTGCTACATGCGCATCGCCGCCGACGGTTTCAGCCTGCACTACAAGGGCAAGCCGATCACCGGGTTCGATGCGGTGATCCCGCGCATCGGCGCCTCGGTCACGCGCTATGCCACCGCCGTGTTGCGCCAGCTCGAATTCATGGGCACCTACACGCCCAACCCGTCCGACGCCATCCTGCGTTCGCGCGACAAGTTGCGCGCGCATCAGCTGCTGGCCGCGCAAGGCATCGACATGCCGGTGACCGTGTTCGGCGACAACCCGGACGACACCCAGGACCTGCTGTCGATGCTG…	R
>rpoB_2	ATGATGCGTCCGGGCGAGCCGCCGACCAAGGAAGCCGCACAGAACCTGTTCCACAACCTGTTCTTCACCTTCGAGCGCTACGACCTGTCCACCGTCGGCCGCATGAAATTCAACCGTCGCGTCGGCCGCAAGGACGTGCTGGGCGAGTCGGTGCTGTACGACAAGAAGTACTTTGCCGAGCGCAACGACGAGGAATCCAAGCGCCTGGTCGCCGAGCACACCGACACCTCCGACATCCTGGAAGTGATCAAGGTGCTAACCGAGATCCGCAACGGTCGCGGTGTGGTCGATGACATCGATCACCTGGGCAACCGTCGCGTGCGTTCGGTCGGCGAAATGGCCGAGAACGTGTTCCGCGTGGGCCTGGTCCGCGTCGAGCGCGCGGTCAAGGAGCGCCTG…	K
>rpoB_3	ATGACGTCTTATTCGTTCACCGAAAAAAAGCGTATCCGCAAGGACTTCGGCAAGCAGCGCTCGATTCTCGAAGTGCCGTTCCTGCTTGCCATCCAGGTCGATTCCTACCGCGAATTCCTGCAGGAAGACGTGGAGCCGAACAAGCGTAAGGACCTCGGTCTGCACGCGGCACTGAAGTCGGTGTTCCCGATTTCCAGCTACAGCGGCAATGCCGCGCTGGAATACGTGGGCTATAAGCTGGGTCAGCCGGTGTTTGACGAGCGTGAATGCCGTCAGCGCGGCATGAGCTACGGCGCGCCGCTGCGCGTGACCGTGCGCCTGGTGATCTACGACCGCGAGTCGTCGACCAAGGCCATCAAGTACGTGAAGGAGCAGGAGGTCTATCTGGGCGAAATCCCG…	K
>rpoC_2	ATGAAAGACCTGCTCAACCTCTTCAATCAACAGCGCCAGACGCTGGATTTCGACGCGATCAAGATCGCGCTGGCATCGCCTGACCTGATCCGTTCGTGGTCCTACGGCGAAGTGAAGAAGCCCGAAACCATCAACTACCGTACCTTCAAGCCCGAGCGTGACGGCCTGTTCTGCGCCGCCATCTTCGGACCGATCAAGGACTACGAGTGCCTGTGCGGCAAGTACAAGCGCATGAAGCACCGCGGCGTGGTCTGCGAAAAGTGCGGCACCGAAGTCACCCTGGCCAAGGTGCGTCGTGAGCGCATGGGTCATATCGACCTGGCCTCGCCGGTCGCGCACATCTGGTTCCTCAAGTCGCTGCCCTCGCGCATCGGCCTGATGCTGGACATGACCCTGCGT…	K
>rpsA_3	ATGACAGAATCTTTTGCTGAACTGTTCGAAGCCAGTCAAGCCAATCTGGCGAAGCTGAAGCCGGGCTCGATCGTCACCGGTACCGTCGTGGAAGTGCGCGGCGACGTGGTGGTGATCAACGCTGGCCTGAAGTCCGAAGGCATCGTGCCGATCGAGCAGTTCCGTAATGACGCTGGCGAGATCGATGTCGGCGTAGGCGACCAGGTCAAGGTTGCCCTCGATTCCATCGAGAACGGCTTCGGTGAGACCGTGCTGTCGCGCGAGAAGGCCAAGCGCGCAATGGTGTGGGACGAGCTGGAAGAGGCGTTGGAAAAGAACGAAACCATCACCGGCCGCATCAGCGGCAAGGTCAAGGGTGGTTTCACCGTGGACATCAAGGATGTCCGCGCGTTCCTGCCT…
>rubA2_2	ATGAGCGAGACATCCACGACCACCTACCGCACCTGGATGTGCGTCGTCTGCGGGTTTCTCTACCACGAGGCCGACGGCATCCCCGAAGAAGGCATCGCCCCGGGCACCGCCTGGCAGGACGTTCCCGACACCTGGACCTGCCCGGATTGCGGCGTGACCAAGGACGACTTCGAGATGGTCGAGATCGACTGA
>sdhB_2	ATGGCAGAGTTCACCCTCCCCAAGAATTCAAAGATCGGCAAGGGCAAGCATTACCCTGCACAGGGCGCCAAGAACACGCGTACCTTCAAGGTCTACCGCTGGGATCCGGATGGCGAAGCCAACCCGCGTACCGACAGCTATGAGATCGATCTCGACAAGTGCGGCCCGATGGTGTTGGACGCGCTGATCAAGATCAAGAACGAGATCGACCCGACACTGGCGTTCCGTCGCTCTGCCGCGAGGGCATCTGCGGCTCGTGCGCGATGA	C
>tolC_2	GTGCCTGCCGCCTACAGTGACGTCGACAAGTTGGTGGCGACCGCGATCGCAGACAACCCGGCGTTGAAGGCGCAGCAATTGCAGGTGAGCGCGGCCGAGGCCAGCATCACCGCGGCACGTGCCGGCCATTTGCCCACAGTCAATCTGACCGGCAGCGTGGGACGCAGCAATAGCTGGGGCACAGGGGCTGCGGAAAGCGGTGTGTTTACGACCCAAGGCCGCGACATCGATACCGACTCGATCGGCATCAGCGTGTCAATTCCAATCTTTGCCGGCGGCGCAACGCAGTCCGCAGTACGTCAGGCACTCTCGCAGCGCGATATCCAGCAGGACACCTACGAGCAGCAGAAGCGCGCGCTGGATCGCAACACGCGCAATGCCTACCAGACCGTGGTCGCC…	M
>treS_1	GTGGCGGAAATTTCGGCGGTTCCGGCTTACAACCCCTATTACCTGCACAACTTCCTGGTGGATCAGCCGGACCTCAATTTTCACAACGCCGAGGTGCAGCAGGCGACGCTGGATAACGTGCGCTTCTGGCTGGATCGTGGGGTGGATGGGTTCCGCCTGGATGCGATCAACTTCTGCTTCCACGATGCGCAGCTGCGTGACAATCCGGCCAAGCCGGCCGACAAGCGGGTGGGGCGCGGGTTCAGTGCCGACAACCCTTACGCGTATCAGTACCACTACTTCAACAACACGCAGCCGGAAAATCTGTCGTTCCTCGAGCGCTTGCGCGGACTGCTGGATTTTTATCCGAATGCAGTGAGCCTTGGCGAGATCTCGTCGGAAGACTCGCTGGCGACCACT…	G
>trmD_2	GTGCGCATCGACGTCATCAGCCTGTTCCCCGAGTTCATCGCGCAATGCGCGGCGTTCGGTGTGGTCGGGCGGGCGCAGGAGCGTGGCTTGCTGGAATTGCAGGGCTGGAATCCGCGCGAGCATGCGCAGGGCAATTACCGCCGGGTGGACGATCGTCCTTTCGGTGGCGGGCCCGGATGGTGA
>trpB_2	ATGGGCAAGACCCGCATCATCGCCGAGACCGGCGCCGGCCAGCATGGCGTGGCCAGCGCCACGGTCGCCGCGCGGCTGGGCCTGGAGTGCGTGGTCTACATGGGTGCCACCGACATCGAGCGGCAGAAGATCAACGTCTACCGCATGAAGTTGCTGGGTGCCACGGTGATCCCGGTGACCTCCGGCTCGGCCACGCTCAAGGACGCGCTCAACGAGGCGATGCGCGACTGGGTCACCAACGTGCAGGACACCTTCTACATCATCGGCACCGTGGCCGGCCCGGATCCGTATCCGCGCATGGTGCGCGACTTCAATGCGATTGTCGGCCGCGAAGCGCGCGCGCAGATGCTGGAAGACTTCGGCCGCCTGCCGGACGCGATCAGCGCCTGCGTCGGCGGC…	E
>trpB_3	ATGTCGGCCCAGCCCATCAGTGACTTTCACGCCTATCCGGACGCTGCCGGCCACTTCGGCAAGTTCGGCGGCCGGTTCGTCGCCGAGACCTTGATCGGCCCGTTGCAGGAACTGGCTGCCGCCTACGACCAGGCGCGCCAGGATCCGGCCTTCATTGCCGAGTACGACAAGGATCTCAAGCATTACGTCGGCCGGCCCAGCCCGATCTACCACGCCGAGCGCCTGAGCCGCGAAGTGGGCGCGCGCAGATCCTGCTCAAGCGCGAGGACCTGA	E
>tufA_3	ATGGCAAAAGCTAAATTTGAGCGCACCAAGCCGCACGTGAACGTCGGCACCATCGGTCACGTTGACCATGGCAAGACCACGTTGACAGCCGCGCTGACCAAGATCGGTGCTGAGCGTTTCGGTGGCGAGTTCAAGGCGTATGACGCGATCGACGCGGCGCCGGAAGAGAAGGCGCGCGGCATCACGATTTCGACCGCCCACGTCGAATACGAATCCCCGAACCGTCACTACGCGCACGTCGATTGCCCCGGCCACGCCACTACGTCAAGAACATGA
>vgb_2	ATGCTGCTGGCGCTGTGCTCGCTCGCGGCACTGGCTGCACCGGCCGGCACAGCGCCACTGCGCGACTACGCGATCGACAGCTGGAGCTCGCGTAACGGCCTGCCGCACAACTCCTTGCGCGATATCGCCCAGACCCGCGATGGCTACCTGTGGTTCGCCACCTGGGAAGGCCTGGTGCGTTACAACGGCCTGGAATTCGGCATCATCGACCGCAGCACGCGTCCCGGCCTGCCCGACAACGGCGTCGGCGCCTTGTACGTCGACCACGACGGGGCGCTGTGGCTCAGCGATGCGCGCGGCAATCTGGTGCGGCACGGCAGCGACGGGCAGTGGCGGCACTGGCAGCGGCAGGGACAGTGGCCGCAGGCGCTGATCCATGCAATGACCATGGATGCGCAC…		YES
>yadA_2	TTGGGCTTCGACAGCCATGCCGATGCCGAACTGAGTATCGCCATCGGTGCCCACGCCATCGCCACCAGCCTGAGTAGCGTGTCGATCGGCGACAGCGCGTTTGCCGACGGCGACTACGCGCTGGCGCTGGGCTCGATCGCCAGCGCCAACGGCAGCGGTGCGGTCGCACTGGGCAGCGGCGCCACCGCGTTGGGTGAAAACACACTGGCTGTGGGCTTCAACGCCTCGGCGCCGGCATCCAACAGTGTTGCGCTGGGTGCGGGTTCCTCGGCCGAGCGCGCCGACAGCGTGGCGTTCGGCAGTGAAGGCGCCGAGCGTCAGTTGACCCATGTGGCGGCCGGCACCGCTGCCACCGATGCGGTCAACGTTTCGCAACTGCAGAGCATCGCCACTGCGCTT…	U
>ycdT	GTGACCGCGCTGGCCAGCATCGATGGCGCGCTGTGGATCGGCTCGGTCGACGGCGCGGCGGTACTGCGCGACGGAAAACTGCAGCACTTGAATCTGGAAGCGCTGGGCGGCGCGCGGAGCGTGTTCGGTTTTCAGCGCATCGGTGACGCTGTCTGGATCTCGACCGATCGCGGCCTGTACCGGGTGCGCAACGGCAGGCTCGCACGCGTGGGTCTGGAGCAGGGCATGCCGGTCGATACGGTGTTCCAGCTGGTCGGCGACCGGTTCGGCAATGCCTGGATCAGCAGCAATCGCGGCGTGTTGCGCACGCAACTCACGCAGCTCAACGCGGTTGCCGATGGACGCGGCCGGCTGCTCATCGAACGCTATGGCGAGATCGACGGCATGGGCAACGCGCAG…			YES
>zot	GTGTTCGCGCGGCTCAATGGGCTGCGCCACGACCGCATTGCCAAGCACCTGGGAATGCAGGAAAAAGACGTGTGCGATCTGCTCTTGCTGGTCGATACGAAGGACGTCGCGAAGCTGTTCGCATGCACGCAAGATGAGTCGGGCAAATGGTGTATCCCCGATGACTTCAAGGATGCGCTCGTGGTCATCGATGAGGTCCACGAGTTCTACGTCAACGAGCGCAAGCCGCTTGAGCCGGCTGTCGAGAATTTCTGGGCTCTGCTCGGTCAGAACGGTGGCGATGCGGTCATCATGACGCAGTGGATCAACCGGCTACACTCGGCTGTCAAAGCACGTATCGAGAAGAAAAATACCTTCCAGAAGCTCACAGCGGTTGGCATGAAAAGCCGCTATCGCGTG…			YES
